# Supplementary material for: MRE11 and TREX1 control senescence by coordinating replication stress and interferon signaling
Source: Nat Commun. 2024 Jun 26;15:5423. doi: 10.1038/s41467-024-49740-w (PMC11208572; doi:10.1038/s41467-024-49740-w)
Supplement: Supplementary file 4 — Source Data [file 41467_2024_49740_MOESM4_ESM.xlsx]

## Sheet: Fig. 1
														Fig. 1 Induction of IFN, ISG and SASP genes in response to RASV12-induced RS.
	Fig. 1a	in BJ RASv12													Fig. 1b	in BJ RASv12		BrdU positive cells (%)
																exp #	Exp #1	Exp #2	Exp #3	Exp #4
	mean fork length (𝜇m)																ht25-2	ht25-1	ht25-3	ht25-4
			exp #	Exp #1	Exp #2	Exp #3	Exp #4	Exp #5
			Expt name:	HT8-2	HT8-7	ht8-6	ht10-2	ht11-3								(-)Dox	16.3636	21.2121	26.6404	25.0825
			conditions:													(+)Dox	4.2623		5.62963	5.75221
			(-)Dox	13.4897	14.8	12.373	15.437	11.732
			(+)Dox	11.789	7.256	9.92	7.796	6.189
	individual fork length (𝜇m)
			Exp #1		Exp #2		Exp #3		Exp #4		Exp #5			Fig. 1c	BJ-Ctrl vs BJ-RASV12 IFN-a response							Fig. 1c	BJ-RASV12 vs Clone#4 IFN-a response
		Expt name:	HT8-2		HT8-7		ht8-6		ht10-2		ht11-3			Genes,"logFC","logCPM","PValue","FDR"								Genes,"logFC","logCPM","PValue","FDR"
		conditions:	(-)Dox	(+)Dox	(-)Dox	(+)Dox	(-)Dox	(+)Dox	(-)Dox	(+)Dox	(-)Dox	(+)Dox		CCRL2,7.16742311702025,1.78413913715666,2.08165766094639e-27,5.94729593732383e-25								C1S,-8.41775762616237,5.66111218697815,7.28062024958016e-23,9.6498241483224e-21
			20.1555	28.308	12.485	15.197	6.0385	2.9115	12	5.76	10.88	2.88		RIPK2,1.37226001702992,5.88532210671543,1.27925939970722e-08,4.05093558431918e-07								UBA7,-3.85257788343552,4.30000144105633,2.6349183282853e-16,1.79712612666313e-14
			9.658	28.843	13.1065	9.0525	10.4055	7.343	11.2	7.04	10.08	2.08		IL4R,1.11738350845529,6.08764497174245,2.99095824215389e-07,7.14080866114233e-06								GBP2,-3.83497916241163,4.26901368547209,6.94181454835041e-13,2.94060753676663e-11
			15.291	31.9825	15.343	23.0155	16.8995	8.784	7.68	6.56	8.96	7.84		LAMP3,3.42388199458611,0.574866747451293,6.57119115547793e-07,1.46290076347017e-05								SAMD9L,-3.18193338011705,6.43401051697857,1.45715481820346e-11,5.15375816237491e-10
			13.838	19.8765	16.1505	6.095	15.9565	10.758	24.48	6.08	4	4		PROCR,1.28415128741419,5.41558208700727,1.09102780783594e-06,2.31847917544508e-05								IRF9,-3.08766313252471,1.25729645759246,2.74431546880561e-11,9.17614871903753e-10
			18.032	30.6215	11.858	9.9465	9.8735	4.787	11.04	9.28	4.8	4.32		SAMD9L,2.19941591989135,6.43401051697857,1.19212911142567e-06,2.51094136349908e-05								TAP1,-2.40685324706742,5.73505742045467,1.0680539137513e-08,2.32342388191938e-07
			11.716	26.8925	14.856	9.075	4.7305	3.647	12.32	5.92	10.24	2.72		SP110,2.12415378708121,5.42426856795212,1.32299458511456e-06,2.75721085299939e-05								GMPR,-3.71336215687237,2.89477296393636,1.60695026604114e-08,3.38130214326643e-07
			17.7615	23.0935	14.838	15.627	16.504	7.697	26.72	11.36	14.08	3.04		LAP3,1.51813121296473,6.5177157833309,4.22753484451533e-06,7.89989850705106e-05								CMPK2,-7.96197708486713,2.56900473251439,3.30011244142644e-08,6.47356281498949e-07
			9.419	29.838	8.8425	9.195	13.1175	18.1175	22.72	7.52	8.32	12.8		IFI44,3.17473939930656,6.46456575448451,2.98299860125666e-05,0.000431636708126688								TRIM14,-1.54482573751748,6.31658928763738,7.22636568537643e-08,1.32156145709875e-06
			23.141	36.9825	13.0805	12.2765	13.542	15.5455	18.24	8.8	10.72	6.4		PSME2,1.23061518803736,6.83403513270233,5.29754458173285e-05,0.000713171538377469								HELZ2,-2.65818998457996,5.64359107048694,8.01759575559969e-08,1.45385359424355e-06
			17.6955	23.8815	12.0795	5.983	14.196	11.8175	15.36	2.88	8.8	6.88		HELZ2,1.92428139439135,5.64359107048694,6.54519340732225e-05,0.000864833289221362								MX1,-8.12541485180173,6.05957513513956,1.53900898579691e-07,2.61204871629016e-06
			24.013	33.445	21.082	4.2045	14.763	13.1015	29.44	5.76	10.24	3.68		CASP1,1.44973871997845,4.32315002186422,7.17529984950541e-05,0.000938923587940623								PARP9,-2.89276715407333,5.87675366614307,1.0526268498983e-06,1.46620770267795e-05
			3.6975	36.209	15.3435	6.3175	16.9835	5.7845	22.56	2.72	19.36	3.36		EIF2AK2,1.33610366356844,7.63500570901958,8.13278456481316e-05,0.00104387052950108								EIF2AK2,-1.6641138660055,7.63500570901958,1.15065044936657e-06,1.58471746141203e-05
			15.717	13.95	10.5925	3.06	18.377	12.047	11.84	4.16	7.68	8		IFI27,6.21618515950079,5.00327768136836,8.1356377751338e-05,0.00104387052950108								HLA-C,-1.72848258695502,8.5165284358453,1.16263696246403e-06,1.59951226408976e-05
			2.655	13.5385	11.506	3.7805	12.8065	6.526	17.44	4.64	9.44	8.8		USP18,2.97129907697963,4.29769795399729,0.000121243658470018,0.00147890805988594								UBE2L6,-1.96220843143132,6.13054108762923,1.43693447154011e-06,1.9324213424012e-05
			7.9595	7.65	18.5585	17.178	12.929	16.9105	14.72	2.88	8	5.6		IRF9,1.61918799695395,1.25729645759246,0.000126048727621308,0.00153098296330973								CSF1,-1.4348537260425,4.60987172114326,2.22491065296379e-06,2.84906014042121e-05
			8.8955	6.6725	17.0225	21.1375	14.362	1.884	17.12	4.48	10.24	9.92		TRIM14,1.07683693941584,6.31658928763738,0.000146106582098346,0.0017400826982375								PSME2,-1.36145724363175,6.83403513270233,8.30042251928231e-06,9.10143983958661e-05
			8.262	6.247	13.1015	8.646	12.89	7.656	23.52	7.04	9.76	6.56		TAP1,1.54843586016943,5.73505742045467,0.000152060002448497,0.00180097597556804								PSMB9,-2.21961870864756,4.37207751675898,9.00151391696154e-06,9.77845066949016e-05
			15.27	4.2595	11.1335	8.001	23.9005	8.88	21.12	8.16	13.12	0.96		HERC6,2.98082076197136,5.32126673346437,0.000184814209482761,0.0021405980938875								RTP4,-9.64853076856091,-0.80019119940901,9.5694048540744e-06,0.00010299627752734
			13.54	5.327	13.6405	6.8905	8.527	7.4955	19.52	5.44	22.08	8		TRIM21,1.14370159803731,5.42201111083651,0.00018583296096564,0.00215142860212044								USP18,-3.4722891894358,4.29769795399729,1.13419516839808e-05,0.000119278365501103
			13.2895	1.9175	14.2125	13.453	18.1345	13.824	25.6	5.44	8	7.52		IRF7,2.46200153115709,3.5692078112535,0.00019363934134111,0.00223075644440141								PARP12,-2.07427084755708,4.66816745550459,1.15960567789241e-05,0.000121602531793016
			15.9215	4.4675	18.2	10.945	27.0695	14.8875	17.44	5.44	13.28	1.28		PNPT1,1.25978571026812,6.27331661432959,0.000194692997869587,0.00223928056224701								STAT2,-2.0053124424552,6.52725816241074,1.42279176155111e-05,0.000144830738577845
			16.998	5.551	14.195	15.583	10.1845	13.064	16.32	3.84	11.2	8.32		IFI44L,4.73432642352575,5.38248081059036,0.000311599220363376,0.00334118046422164								IL15,-2.23436545284109,1.35710217004103,2.08651836379573e-05,0.000202455270521809
			6.866	2.1045	22.712	16.3045	4.8105	15.1785	10.72	5.6	9.6	9.28		PARP9,2.03077952376405,5.87675366614307,0.000396064556093944,0.00411716501575508								IFI27,-6.82212216743694,5.00327768136836,2.62196293040655e-05,0.000248410216763241
			9.258	4.672	14.499	6.312	10.038	9.478	16.64	7.68	6.4	4		SELL,2.38837848405403,0.363902740852601,0.000695816271761065,0.00664865246963666								RSAD2,-7.87007796582604,5.45467957626724,2.66884109912704e-05,0.000252572363569575
			12.933	4.251	23.2505	11.2915	22.147	14.4105	10.08	3.2	20.8	5.44		ISG20,3.77828767881885,4.76927801061594,0.00070935293461035,0.00675821503928816								TDRD7,-1.40782922064628,5.17650579004065,2.69520135399658e-05,0.000254692070618574
			20.765	9.6705	14.983	11.108	10.2055	12.7885	13.12	1.6	18.4	5.44		RSAD2,5.58691136881245,5.45467957626724,0.000952598932355827,0.00857639227859432								PARP14,-2.16441596753836,6.47366481197325,2.7019432568943e-05,0.00025514163409667
			21.7265	1.8505	16.599	15.3115	27.5985	17.3615	7.84	6.24	17.12	3.84		CMPK2,3.71640493998637,2.56900473251439,0.00117752492070813,0.0102393298228502								PSMB8,-1.31631569624879,4.93089856691164,3.1320904982206e-05,0.000290636748396775
			19.129	9.813	13.7045	4.606	9.321	12.6215	15.2	7.52	15.04	7.52		MX1,4.20425404218837,6.05957513513956,0.00121050319281621,0.0104553807849793								GBP4,-4.42110257898069,3.00586152992191,3.68576232661132e-05,0.000334057126204289
			6.7055	9.0535	11.9985	5.175	9.5375	14.3295	12	10.08	32.96	12.48		BATF2,2.62041031173419,3.29713387883314,0.00148918510413223,0.0124524931975779								SP110,-1.78941997826393,5.42426856795212,3.78661389506063e-05,0.000341153479620511
			16.857	7.469	3.079	8.8695	11.14	18.41	15.52	7.36	9.28	6.4		OASL,5.34590281770301,4.15256305365597,0.00151757645373531,0.0126569715714876								IFI35,-2.69846500492288,4.71661768377738,5.40515326075848e-05,0.000464204094167945
			10.2235	9.816	15.489	7.31	12.012	16.727	28.48	7.52	18.4	7.68		PLSCR1,1.91203298891659,5.71373755681829,0.00157218944689822,0.0130237458917828								DHX58,-3.24618563435792,3.82890979406277,5.84468603840819e-05,0.000496807973902776
			6.679	24.1085	15.493	8.5435	14.485	12.0805	11.52	9.12	9.92	9.12		TRIM25,1.04197742340875,7.06662480556302,0.00167552728446895,0.0137119137700669								BST2,-6.62470570913996,4.13106486404662,0.000103126887000618,0.000815406410039017
			18.724	8.746	16.412	8.486	2.946	14.653	24.96	3.52	13.44	8		PARP12,1.44914111754436,4.66816745550459,0.00178273568604245,0.014442181063393								TRIM21,-1.16342950443037,5.42201111083651,0.000144417555463695,0.00109025502162008
			14.6	11.123	8.934	5.25	15.7015	15.5165	16.96	13.28	18.72	9.44		UBE2L6,1.24161965093926,6.13054108762923,0.00184672745556235,0.0148483124030252								TRIM5,-1.12498084944158,5.5630680008126,0.000151855446757319,0.00113838457797986
			19.8275	3.8785	12.259	9.901	11.506	13.6105	15.68	13.44	8.64	14.08		PARP14,1.54243745302411,6.47366481197325,0.00227818279478602,0.0176230187130965								OAS1,-5.8132834879225,4.8950836666698,0.000169629649848739,0.00125012530425928
			31.9035	2.5575	15.3945	5.5445	18.911	9.0045	13.44	4.8	12.64	4.64		OAS1,4.17228684598455,4.8950836666698,0.00359687237472818,0.0255713623826778								IRF7,-2.47473639596949,3.5692078112535,0.000183048365101047,0.00132770736582319
			21.192	3.272	13.1405	3.658	17.6995	11.2225	20.96	4	11.2	9.6		ISG15,2.85413660392888,5.31379078442801,0.0051316765449478,0.033720758113199								HERC6,-2.89777504915938,5.32126673346437,0.000265271456789826,0.00182085557085873
			4.868	3.1845	12.705	3.9825	10.32	14.4915	15.52	5.28	15.36	3.2		SAMD9,1.72009836272796,7.47690569851411,0.0062491347658579,0.0393158801650365								B2M,-1.46424749397061,10.1346547630423,0.000273532526987692,0.00187106726960216
			26.5765	9.089	8.623	3.2605	10.063	16.8285	15.36	4.64	11.2	4.8		IRF1,1.03170730681739,4.68927744943518,0.00754734886861588,0.0455872636736482								LY6E,-1.4186229207439,7.80198266437919,0.000308515791935253,0.00206373272049996
			23.7285	5.283	13.12	5.9735	11.6625	15.9925	20.64	3.84	10.4	5.28										EPSTI1,-4.3354707667752,3.51200543741244,0.000323150264734713,0.00215096110720261
			21.066	11.2875	12.7685	6.23	11.594	2.4105	19.04	3.68	8.64	12.64										IFI44L,-4.53993784613684,5.38248081059036,0.000484826513902783,0.00304131352817328
			19.9735	20.2325	14.533	3.417	14.512	10.006	19.36	3.36	11.36	8.32		Fig. 1c	BJ-Ctrl vs BJ-RASV12 ISGs							LAP3,-1.13866918204112,6.5177157833309,0.000495963361411559,0.00309907798589925
			31.5795	13.4635	13.8425	2.4455	14.1975	14.212	15.84	7.84	12.64	9.6		Genes,"logFC","logCPM","PValue","FDR"								IFITM3,-1.16670383802771,8.66248830087162,0.000894103233687273,0.0051077708171075
			18.1555	11.3815	14.875	10.605	7.674	13.232	18.24	6.24	4	5.92		SAMHD1,1.92460889365886,6.30687833330791,1.20027735941185e-05,0.000197797963181369								SAMD9,-1.97047837230771,7.47690569851411,0.00188637518140876,0.00960672708250415
			18.162	15.6735	10.966	7.8105	8.5425	16.293	32.64	4.16	10.72	5.92		IFI27,6.21618515950079,5.00327768136836,8.1356377751338e-05,0.00104387052950108								IFITM1,-3.60302000323148,5.68022622077689,0.00210741182850193,0.0105608809873846
			18.4185	11.2195	16.674	7.668	16.896	13.539	16.32	10.56	10.4	8.8		OAS3,2.6984046330988,7.46831700379045,0.000113197433623909,0.00138932964714633								NMI,-1.18720400422794,4.01604153938053,0.00339521636360691,0.0156875468746495
			24.0695	12.311	21.286	3.8355	14.845	16.186	17.76	10.24	9.12	17.44		IRF9,1.61918799695395,1.25729645759246,0.000126048727621308,0.00153098296330973								IL7,-1.49814122440642,1.52002186016814,0.00439025741899287,0.0194531602644432
			15.237	12.1205	13.0875	22.6755	11.4435	16.407	8.8	4.16	7.68	6.24		IRF7,2.46200153115709,3.5692078112535,0.00019363934134111,0.00223075644440141								IFIH1,-2.99174929408876,4.99199923405273,0.00443458492331384,0.0196259005392718
			7.4955	14.184	21.749	1.123	11.986	17.5185	13.12	8.16	13.92	4.8		ISG20,3.77828767881885,4.76927801061594,0.00070935293461035,0.00675821503928816								ISG15,-2.86807624213247,5.31379078442801,0.00494728535906107,0.0214482462379931
			20.305	14.532	12.8935	10.97	18.701	13.8785	16	4.96	10.56	3.84		RSAD2,5.58691136881245,5.45467957626724,0.000952598932355827,0.00857639227859432								CASP1,-1.00937089781927,4.32315002186422,0.00522994123496665,0.0224241252250621
			25.2625	12.5855	11.923	9.0655	13.9065	13.373	12.8	6.08	11.84	2.72		MX1,4.20425404218837,6.05957513513956,0.00121050319281621,0.0104553807849793								BATF2,-2.25835480297621,3.29713387883314,0.00549000745713928,0.0233252745778953
			24.943	9.7145	14.959	8.174	13.534	14.807	32.64	15.2	10.88	2.4		OASL,5.34590281770301,4.15256305365597,0.00151757645373531,0.0126569715714876								LPAR6,-2.11656208603073,3.14025691117287,0.00750763773746829,0.0302180777933692
			3.2285	8.3795	21.3545	11.19	12.385	11.5925	18.88	14.4	10.08	11.2		IFI6,3.7039342413877,7.48271880327581,0.00218346381748824,0.0170183101361247								TMEM140,-1.03680775051053,3.44546316525772,0.00986809521167068,0.0378262272179022
			3.088	8.5995	25.242	1.094	10.7295	16.7665	23.04	5.76	10.72	4.48		XAF1,2.5675053570157,5.61635609533375,0.00323284545795704,0.0234422321659474								DDX60,-2.17970361525108,5.15103524202362,0.0111611123994914,0.0417615953329631
			16.968	8.232	16.4495	13.8775	19.528	17.615	24.8	11.36	10.24	2.88		OAS1,4.17228684598455,4.8950836666698,0.00359687237472818,0.0255713623826778								CCRL2,1.65385597286259,1.78413913715666,2.98013088473245e-08,5.90810373470513e-07
			10.092	12.3155	11.7365	8.1575	19.3935	16.639	15.84	10.4	9.92	5.92		ISG15,2.85413660392888,5.31379078442801,0.0051316765449478,0.033720758113199
			22.245	10.51	4.086	3.0725	19.818	19.597	29.76	8	16.16	1.76		IRF1,1.03170730681739,4.68927744943518,0.00754734886861588,0.0455872636736482
			19.4	10.0425	14.289	18.3965	11.1595	16.1315	21.92	11.36	14.24	3.68		IFIT5,1.04883717541513,5.45431050061661,0.0083462875080532,0.0493692410155445
			13.843	10.7155	15.14	13.58	4.1425	17.1255	11.68	11.2	10.24	8.8										Fig. 1c	BJ-RASV12 vs Clone#4 ISGs
			5.2895	4.2815	13.6285	8.0865	6.9705	15.5595	20.16	10.24	22.88	10.24										Genes,"logFC","logCPM","PValue","FDR"
			14.691	2.562	12.4215	13.8995	11.9185	9.3095	26.4	9.76	11.2	5.44		Fig. 1c	BJ-Ctrl vs BJ-RASV12 SASP genes							GBP2,-3.83497916241163,4.26901368547209,6.94181454835041e-13,2.94060753676663e-11
			11.63	9.4	14.4865	19.0415	13.825	15.337	16.16	10.56	11.84	6.72		Genes,"logFC","logCPM","PValue","FDR"								RNASEL,-1.94405907971778,3.92176805690072,8.68961946980564e-13,3.63902582128848e-11
			14.4195	8.4215	16.923	11.5225	16.776	13.3	21.6	10.24	12.8	7.36		LTBP2,-1.79247878852091,5.78795511676311,1.96749634506901e-17,2.05651355775445e-15								HLA-B,-4.12761837778908,8.60668421903034,4.86150081614926e-12,1.84916820245038e-10
			15.0405	7.9105	27.04	16.095	20.3485	18.278	22.88	8.8	11.36	12.48		CXCL12,-2.57528257144255,5.01954591440332,2.04394838704468e-13,1.38670303103113e-11								IRF9,-3.08766313252471,1.25729645759246,2.74431546880561e-11,9.17614871903753e-10
			16.77	10.408	11.773	13.158	13.996	19.578	11.04	8.32	13.28	10.4		TNFRSF11B,-1.61119200402642,8.18643002691966,3.44695239104832e-09,1.21746547844815e-07								HLA-F,-4.03443436684632,3.60233720932111,4.21744398921431e-09,9.82274794335757e-08
			12.301	6.52	8.0065	5.089	8.567	16.541	18.24	4.64	11.36	9.76		IGFBP7,-1.31963983042382,6.54904170199626,4.69126970683163e-08,1.3270255002394e-06								XAF1,-5.62757136530602,5.61635609533375,1.98312735213036e-08,4.10169950335995e-07
			19.961	8.448	16.6755	8.8845	3.233	20.456	24	4.64	14.24	7.84		CTGF,-2.43425235990315,7.30755500107111,6.49460048928083e-08,1.77466166185843e-06								HLA-G,-2.79841392499172,2.70125068077167,9.92811312602953e-08,1.76418793296103e-06
			23.331	10.3385	12.1295	9.5525	11.973	8.5565	10.72	8.16	15.04	9.44		TIMP2,-1.09892342146935,8.86905948049136,1.06564677652102e-07,2.798873908548e-06								MX1,-8.12541485180173,6.05957513513956,1.53900898579691e-07,2.61204871629016e-06
			20.5715	9.155	12.129	6.582	19.1865	7.492	24.64	8.96	12.16	6.72		LTBP3,-1.28638979647937,5.3432154761778,1.26903967056883e-07,3.27618645073658e-06								OAS3,-3.79279917012296,7.46831700379045,2.30940799651917e-07,3.78228075251575e-06
			12.8035	15.5725	16.319	10.265	15.0985	5.8755	17.44	12.32	12.32	9.6		IGFBP5,-2.50506926361822,10.6429388659186,1.65642905439664e-07,4.14720158478099e-06								HLA-C,-1.72848258695502,8.5165284358453,1.16263696246403e-06,1.59951226408976e-05
			12.928	8.96	5.1225	11.492	6.832	19.339	12.96	13.44	11.36	6.24		WNT9A,-2.80067392502012,0.728195726162618,1.5350934989209e-05,0.000243428095503181								HLA-H,-1.69072553698023,6.04941797190609,1.07881246812651e-05,0.00011415434153472
			18.1335	6.942	17.8045	10.1165	11.327	14.578	31.36	8	12.8	3.2		IGFBP6,-1.18489317917683,6.07812440118626,0.000105585184543657,0.00131072496595472								HLA-A,-1.75172831096824,8.22280084511721,1.17297607444281e-05,0.000122754309329052
			11.902	11.7425	17.6045	10.777	10.1875	16.089	23.04	11.2	11.68	7.2		IGFBP3,-1.21354688015084,7.44493498497447,0.00656339386265701,0.0409423935930373								IFI6,-5.71695716282569,7.48271880327581,1.62246837586391e-05,0.000162139639909011
			12.6275	13.1295	16.4625	2.997	13.2795	16.4945	17.92	12.16	9.44	7.04		SERPINB2,5.24883535385936,9.21013836014606,1.25632758319197e-18,1.52377128050071e-16								IFI27,-6.82212216743694,5.00327768136836,2.62196293040655e-05,0.000248410216763241
			20.2445	10.5745	16.274	12.123	13.875	17.167	19.04	7.68	11.04	11.84		PLAUR,1.95289174409198,7.51973901369112,7.23540725257167e-15,5.88746919890429e-13								RSAD2,-7.87007796582604,5.45467957626724,2.66884109912704e-05,0.000252572363569575
			9.878	11.601	12.4925	13.753	19.48	15.941	9.28	9.28	10.88	11.84		AREG,4.96204262745225,8.47176089699196,5.52278867031205e-14,4.02287436486498e-12								PSMB8,-1.31631569624879,4.93089856691164,3.1320904982206e-05,0.000290636748396775
			19.2585	14.2855	6.0545	4.237	10.1625	17.5425	23.04	15.84	7.2	4.16		SERPINE1,1.75240328387112,10.6772765097247,1.33589646035319e-12,8.23738745445119e-11								IFI35,-2.69846500492288,4.71661768377738,5.40515326075848e-05,0.000464204094167945
			15.5955	11.294	8.3855	9.8765	11.0645	13.763	13.6	14.4	12.48	2.56		LIF,5.19702791539661,5.83496085912087,1.52889695152399e-12,9.38246475287261e-11								HLA-E,-1.17680175632051,7.86812715384251,5.55037316690484e-05,0.000474142010766193
			5.002	5.9775	15.038	3.186	22.9485	8.7985	19.68	15.52	12	8.8		PTHLH,3.93697224786137,2.19048443213911,2.12752189969569e-12,1.26631876404804e-10								IRF5,-2.93204643161561,2.00219947598631,7.5315155433715e-05,0.000620038178495907
			20.0325	8.5155	14.728	12.0235	7.5145	5.3245	18.24	9.12	10.4	8.96		CXCL2,8.31443567211335,3.89469327215357,6.07261420981484e-12,3.38709607759152e-10								MX2,-6.51951943752302,4.67402051354309,7.70019173604026e-05,0.000631764614259104
			14.69	12.664	14.47	13.729	12.974	13.1835	17.44	10.56	16.64	5.92		ANGPTL4,4.41723798019476,2.7257486090698,2.42456497496583e-11,1.22722124412001e-09								SAMHD1,-1.70973566458242,6.30687833330791,9.03141479005086e-05,0.000728380700445443
			14.681	15.4165	10.301	12.579	12.024	11.8015	7.84	9.92	17.76	1.12		CXCL1,10.2613501065188,6.34244380468479,3.131331665771e-11,1.55436160467123e-09								BST2,-6.62470570913996,4.13106486404662,0.000103126887000618,0.000815406410039017
			22.175	12.8665	14.4905	12.7475	11.6495	14.8805	19.84	8.32	11.84	4.16		PLAU,2.30941777259442,7.4529701857073,3.77791223441834e-11,1.8328576845962e-09								OAS1,-5.8132834879225,4.8950836666698,0.000169629649848739,0.00125012530425928
			19.17	5.511	10.3555	11.24	11.229	9.839	20	7.04	14.88	9.76		IL1B,7.63203019158074,7.37612792122432,1.48230931922487e-10,6.53767058751784e-09								IRF7,-2.47473639596949,3.5692078112535,0.000183048365101047,0.00132770736582319
			18.3635	8.1825	17.024	4.501	13.2095	18.573	11.52	6.56	11.68	1.76		CXCL8,9.04849626438364,9.2121223163865,2.14092895736096e-10,9.14446948183094e-09								IFITM3,-1.16670383802771,8.66248830087162,0.000894103233687273,0.0051077708171075
			26.7455	6.63	13.236	3.516	7.7225	14.991	22.08	8	22.08	5.28		BMP2,3.6674190131334,1.33652141971765,1.98714765505626e-09,7.42667553117173e-08								OAS2,-5.11569776929873,5.98037526890773,0.000920049568193703,0.00523737758400812
			23.181	9.7815	15.1845	9.6445	10.013	18.442	20	13.76	11.68	11.84		MMP3,3.50877914941021,11.4076343904186,8.06665389649946e-09,2.64901496348264e-07								EGR1,-1.68144713614891,8.69877179811802,0.00095000787846074,0.00538645040327696
			28.7095	13.97	12.528	8.362	15.5335	14.179	14.88	8.64	16.64	4.64		IL1A,6.67297593859826,4.63584105950436,9.10669143740819e-09,2.96781187490592e-07								IFITM1,-3.60302000323148,5.68022622077689,0.00210741182850193,0.0105608809873846
			15.9205	14.1255	10.469	8.211	9.256	9.1475	16.8	10.4	10.08	6.24		CCL7,4.01727076603135,-2.22349221276463,3.0177881393408e-07,7.19818055907885e-06								ISG15,-2.86807624213247,5.31379078442801,0.00494728535906107,0.0214482462379931
			3.9145	10.9725	18.0185	6.808	9.9405	6.8235	19.52	5.76	9.12	2.08		TNFRSF1B,3.10802381108598,1.2175954632825,1.21787143761015e-06,2.55633700206283e-05								IRF6,3.90503221847527,2.15893542812335,5.3601732545137e-08,1.00971527394367e-06
			12.2145	10.7145	10.6515	4.8555	18.323	12.1725	19.36	11.04	15.36	16.8		SERPINI1,1.65585577688314,1.59483486625148,2.3738436847218e-06,4.70614052931777e-05
			21.9945	8.546	12.3095	4.036	16.7245	6.936	11.84	7.84	13.76	14.08		TNF,4.48731673499353,1.31145867521389,1.12453478101451e-05,0.000187153157438357
			16.096	12.86	7.5275	8.1405	17.1395	4.8685	10.4	10.24	8.96	5.28		IL6,6.48816718198526,6.82149080980233,1.21738596104334e-05,0.000199530166053629								Fig. 1c	BJ-RASV12 vs Clone#4 SASP genes
			13.933	9.169	13.7805	9.8625	16.8515	1.2605	15.84	12.32	8.96	4.48		SERPINB8,1.13145876887582,6.35009584481207,1.42021992799743e-05,0.000228523873645794								Genes,"logFC","logCPM","PValue","FDR"
			9.404	14.0165	21.9285	2.3695	8.3245	4.42	24.16	11.36	12.64	3.52		CCL2,2.52556280463976,4.71502802858472,2.01381873681852e-05,0.00030694321979736								FGF7,-9.47992370302527,3.47079474983039,6.06714877510031e-61,1.04003064302769e-57
			6.974	27.226	15.6225	15.1875	11.016	14.516	23.68	15.04	12.8	5.76		F3,1.16543339936517,6.89462246183443,2.66821292598144e-05,0.000392044336947204								TNFRSF11B,-3.32365885975671,8.18643002691966,3.88832576571367e-30,8.92683217980318e-28
			13.8035	11.436	12.3755	12.66	7.305	12.647	8.96	6.4	10.24	5.92		SFRP1,1.8701917426117,8.37010009845,4.03336995498869e-05,0.000561201524094287								IGFBP7,-2.68443177382796,6.54904170199626,3.54913205208584e-26,5.81266448759765e-24
			19.307	5.913	12.413	8.948	15.053	8.3855	4.8	5.76	12.8	2.56		CCL20,7.67897234976662,0.518918484622747,9.32339520479993e-05,0.00118036662186618								MMP2,-3.01187321502174,8.593489178186,4.47351294138828e-25,6.7267507755507e-23
			19.7345	15.11	13.6965	10.403	15.3495	9.305	17.12	7.36	10.08	3.04		TNFAIP6,1.0229885280835,0.876956371069992,0.00263992242008281,0.0199237819746373								IGFBP5,-5.68392981164281,10.6429388659186,9.84678314931223e-25,1.44680191496152e-22
			19.5875	14.755	14.316	8.944	13.9325	6.379	19.68	4.8	16.64	5.76		TGFA,2.77419354645894,1.74921881877991,0.00781892174332854,0.0468315711125569								TNFAIP6,-3.97772002326338,0.876956371069992,1.10254901539429e-22,1.43907831638748e-20
			10.9805	13.6145	11.832	7.3655	11.5915	4.504	15.68	10.24	2.4	4.48										FAS,-2.73626491636652,4.42747113107253,1.02695037100364e-21,1.2455648532838e-19
			18.192	9.022	8.225	2.435	5.982	4.933	12	14.08	2.72	3.04										LTBP3,-2.3358854532464,5.3432154761778,3.28414608931252e-20,3.48947307415259e-18
			11.853	9.076	16.533	18.4785	15.285	9.2345	9.44	6.24	11.04	11.36										SERPINE1,-2.22859735055157,10.6772765097247,7.11028665110178e-19,6.60024551118339e-17
			19.651	6.068	14.0985	0.7075	11.167	9.51	15.84	11.36	6.4	3.2										PLAT,-2.3948498176035,6.07772683351603,2.51047433230852e-18,2.20313401046584e-16
			7.312	2.5415	15.8035	0.72	16.0725	6.3175	14.56	4.96	11.68	3.68										IGFBP3,-4.27591876499402,7.44493498497447,1.96772076494502e-17,1.52397602497083e-15
			23.86	5.5565	16.9375	4.944	20.88	9.036	10.56	11.52	11.52	6.88										WNT5A,-2.30183629719942,8.28431661588766,2.42808624923344e-15,1.43525015463309e-13
			9.202	8.064	12.586	9.1595	6.352	4.668	9.76	3.84	10.56	2.24										F3,-2.24394138791743,6.89462246183443,4.90409299219222e-15,2.80843971287837e-13
			15.0445	11.5555	5.1825	4.2865	5.8205	6.424	17.6	6.56	14.08	6.4										CLCF1,-1.93336514776827,3.93232022226457,2.05843462728673e-12,8.2443192478853e-11
			12.216	13.2	14.288	15.038	15.4735	13.3025	20.8	5.92	10.4	2.08										ANGPTL4,-4.53463776355936,2.7257486090698,9.06875737281061e-12,3.32646160238344e-10
			9.498	15.0455	10.234		5.2945	10.797	16.96	10.08	11.52	11.68										CCL2,-4.32523692003749,4.71502802858472,1.80410517487902e-11,6.26031799752552e-10
			9.222	10.952	15.098	6.61	5.916	4.6115	16	4.32	9.12	5.92										LIF,-4.80048874002555,5.83496085912087,2.83477172075026e-11,9.45401883990289e-10
			9.939	10.5195	25.3515	7.0715	10.9095	5.029	19.84	9.76	11.84	22.4										SPARC,-1.35319271418143,10.5131734619286,5.6398452307888e-11,1.78153980859057e-09
			9.3175	10.7965	16.7665	3.841	20.23	8.47	10.72	15.52	16.8	6.24										IGFBP4,-1.5200942248749,8.71413503233365,4.8415680790593e-09,1.11851967670127e-07
			11.05	6.963	17.888	4.0575	15.9055	6.4955	16.16	15.04	12.16	1.6										EGF,-2.76605373457346,1.57296812691586,4.56346966029498e-08,8.74370308309722e-07
			12.507	11.977	13.7445	3.34	2.609	10.7155	14.72	12.8	13.28	14.08										CCL7,-4.59088138091716,-2.22349221276463,4.71681528063653e-08,8.99062055678332e-07
			15.058	10.6525	12.5245	3.2275	4.698	13.6525	11.36	11.52	7.04	1.92										SERPINE2,-1.41346608324774,8.56964153361037,4.3273172422006e-07,6.59172442231659e-06
			12.382	11.7215	9.8975	3.271	20.6885	8.8495	15.04	18.72	12.64	8.32										TGFBI,-2.47960316189183,5.0941410165228,3.89539810374442e-06,4.63285714345885e-05
			10.4355	13.284	15.49	3.1525	17.55	5.61	15.84	12.48	16.32	5.12										PTHLH,-2.30646366368476,2.19048443213911,6.14922144020939e-06,7.00243272329956e-05
			11.0955	11.5235	11.7415	5.948	6.7375	15.431	14.56	11.04	9.92	2.88										LTBP1,-1.26847329369688,5.95139827100543,1.55669301254432e-05,0.000156539880451905
			16.4775	12.797	6.294	9.841	14.419	11.294	17.44	8.16	10.4	3.2										IL15,-2.23436545284109,1.35710217004103,2.08651836379573e-05,0.000202455270521809
			6.1315	15.0765	8.779	11.8745	8.9955	14.7785	13.28	9.28	9.92	5.28										TIMP1,-1.14672422722356,8.6191678427461,3.34841085462121e-05,0.000308262399945847
			3.5865	13.612	15.732	5.376	14.86	15.9685	11.2	5.44	9.28	2.88										IGFBP6,-1.25703605015376,6.07812440118626,4.18046148229494e-05,0.00037181669351176
			13.9565	10.525	8.9215	6.251	14.141	15.6515	8.8	7.04	8.64	15.52										GDNF,-2.1368354482181,1.18658056280277,4.27442220027234e-05,0.000379255410750872
			10.8455	8.019	14.643	9.118	8.0365	18	16.64	9.28	8.16	2.56										SERPINI1,-1.29745918681639,1.59483486625148,0.000176505183411644,0.00129007327489016
			14.8265	9.101	11.817	9.618	5.4485	13.4065	3.36	9.28	18.24	3.36										CXCL2,-3.32358642699856,3.89469327215357,0.000379339049764789,0.00246534612717961
			23.0985	6.567	13.1055	8.629	7.6805	9.6725	9.76	10.08	13.6	8.16										FGF2,-1.80835803319536,7.00450088449732,0.000441468732577622,0.00280977364375455
			12.21	11.66	13.825	6.7815	12.3745	16.5995	13.44	15.36	12.32	1.44										TNFRSF1B,-2.13283449800112,1.2175954632825,0.000447355634220323,0.00284021121548325
			11.4105	15.7355	16.24	3.6005	11.3445	11.4505	13.92	3.04	11.52	4.32										IL6,-4.7115032148955,6.82149080980233,0.000568549330035684,0.00347577482720103
			13.69	7.8285	16.7125	7.503	15.5075	11.654	12.96	7.2	10.4	3.36										IL1B,-3.07439701438357,7.37612792122432,0.00148878656005971,0.00786388947691272
			5.704	8.8575	15.091	8.4185	9.6485	14.5875	10.72	4.64	13.6	2.24										CCL20,-5.40745494798292,0.518918484622747,0.00165116844667281,0.00860488331359909
			7.3685	10.144	14.8435	8.736	8.9045	11.69	12.48	5.92	8.32	13.12										SERPINB2,-1.56780808190484,9.21013836014606,0.00208861237298991,0.0104809699349511
			19.5975	4.6735	15.752	7.054	17.9015	18.1825	13.6	6.24	10.24	6.24										TNF,-2.22921628141394,1.31145867521389,0.00282612331725101,0.0134670327754772
			12.5445	9.5755	12.217	5.0545	17.9015	11.2005	15.2	6.72	13.12	8.16										TNFSF9,-1.15304714695276,1.41506489538354,0.00580958725339981,0.0244407586791017
			19.359	8.5275	17.0385	2.0495	12.0475	11.0845	12.64	7.36	10.72	12										CXCL8,-2.9332671730879,9.2121223163865,0.00704856578683652,0.0286545094192771
			18.658	6.0015	15.961	6.4895	8.4695	7.457	11.2	5.76	18.88	6.4										INHBA,-2.79171827649992,4.52319929271541,0.00929195128515083,0.0359716867502384
			14.621	5.7825	13.1145	4.9935	8.7725	7.778	13.6	9.12	6.56	1.76										IL1A,-2.37028420132665,4.63584105950436,0.0127637371779872,0.0465612613250489
			12.648	4.9445	17.6975	6.162	5.409	8.7115	17.44	14.08	4.48	10.4										SFRP1,3.17046859512314,8.37010009845,3.52248851867151e-11,1.15380569784204e-09
			16.7365	5.948	14.887	6.492	9.9145	9.584	14.88	6.56	5.12	2.08										PLAU,1.30285145720914,7.4529701857073,0.000116538147727221,0.000908044058336376
			21.3145	8.4605	18.3465	4.524	10.814	6.7285	11.2	10.4	11.04	8.32										FST,1.30665409214824,4.4805751763293,0.00137477102493583,0.00735681318713322
			8.3565	7.9025	8.4375	5.623	16.464	3.3535	8.8	6.24	12.96	9.44										MMP3,1.43988687282988,11.4076343904186,0.0105078511075009,0.0398056901193994
			10.652	12.9545	20.0195	4.4575	7.3895	6.5255	15.68	1.76	12.96	3.52
			14.3135	16.436	12.3045	6.084	11.8685	13.5545	7.68	17.6	19.2	4.96
			24.261	11.826	22.102	7.026	6.1695	13.5635	16.32	8.16	12.16	2.24
			13.223	10.7615	15.57	5.838	8.7665	14.293	12.16	10.56	9.12	3.2
			20.471	14.427	17.354	3.454	7.4515	12.8835	13.76	8.64	14.08	3.68
			14.5265	15.359	10.5705	3.115	8.76	14.6155	19.2	10.56	5.6	0.8
			14.555	15.337	23.5445	3.2835	4.1875	6.769	16.48	6.56	12.96	3.84
			24.652	15.282	20.688	6.687	5.53	7.5705	4	8.8	12.32	1.44
			17.995	22.496	18.909	5.4555	9.555	12.998	11.04	9.12	12	1.28
			13.455	14.9875	16.293	8.3565	11.436	10.5235	8.48	9.12	8.64	3.2
			14.438	11.2455	11.231	7.023	5.179	11.902	9.76	9.44	13.12	3.52
			19.3005	17.1185	15.8945	6.6705	10.1195	7.0315	17.12	12.96	10.24	8.16
			18.809	9.706	10.9665	4.605	10.847	8.5365	13.44	8.96	3.2	6.4
			21.8575	6.042	11.9915	6.3325	8.7815	4.9025	16.32	8.16	9.76	1.44
			17.3785	2.5405	13.779	6.466	8.689	3.732	11.68	6.72	15.68	1.12
			24.2955	11.482	13.3055	4.0895	7.4585	9.78	13.76	5.76		4.8
			5.9655	16.899	12.968	5.2755	11.435	13.1085	13.28	6.08		9.12
			11.6955	28.182	6.63	4.4265	22.463	8.14	13.6	3.04		6.08
			13.548	20.6855	22.2855	4.954	11.2325	16.936	9.12	6.24		6.24
			5.538	5.943	11.3825	2.42	11.9095	10.319	11.52	9.44		3.52
			16.3905	3.8135	18.68	3.7745	18.7425	4.957	8.64	10.24		4.32
			5.9485	11.783	19.361	3.135	11.18	4.175	10.56	6.88		8
			5.834	14.8695	19.034	3.214	12.745	3.97	4	9.44		3.52
			9.4725	12.6665	16.7385	5.082	23.4945	4.15	17.76	4.64		15.04
			18.152	25.9235	10.859	4.686	12.4605	6.2085	11.52	5.44		9.28
			15.278	5.464	11.6485	5.9925	13.3055	3.343	20.48	3.52		7.2
			5.073	8.4765	20.2185	2.5575	6.923	4.651	12.96	5.12		12.8
			18.331	11.5205	12.8765	4.82	11.4535	4.325	4.32	20		9.92
			17.12	1.6045	18.107	7.4185	8.2175	9.314	14.24	20.48		12.48
			18.703	18.7305	16.0495	5.044	18.3785	8.684	8.96	19.36		6.24
			15.1805	10.554	19.6945	4.9505	17.401	2.638	15.36	7.84		9.28
			15.493	10.302	17.5595	2.72	9.0375	6.653	15.36	12.96		1.76
			3.886	17.531	17.482	2.7535	10.75	8.7295	12.64	15.2		1.6
			3.8085	15.9005	18.7315	5.0095	11.99	13.7015	18.72	9.92		2.56
			6.7265	12.8915	13.5195	5.8865		13.2245	13.44	13.76		4.48
			10.5415	3.936	15.244	6.474		8.1185	15.36	10.88		9.76
			11.18	4.63	16.137	5.8105		8.098	10.72	11.04		0.96
			17.6505	9.9025	20.769	4.097		7.7785	11.84	13.6		0.96
			14.384	14.8875	16.6955	4.9345		4.4865	11.68	11.84		5.76
			7.9115	8.69	16.781	3.3605		3.0365	11.04	9.76		2.4
			10.445	8.552	17.3715	3.6345		2.4905	14.4	7.2		1.28
			14.8665	16.4795	6.7155	3.9605		6.715	12.48	9.92		0.64
			20.004	5.634	16.3795	4.005		12.273	12.16	8.64		9.12
			24.5695	10.4775	15.598	3.9155		10.091	14.72	2.72		8.32
			1.712	13.448	18.4075	3.6005		12.2515	18.08	8.64		2.08
			2.5915	8.232	18.9415	4.433		7.247	10.24	7.68		6.24
			5.3355	13.875	14.693	5.808		10.8075	18.24	8.48		11.52
			5.179	6.4735	16.174	3.4		8.651	18.72	8		5.44
			3.651	5.7915	15.76	3.938		8.1875	16.48	7.2		4.8
			4.6425	7.7545	15.3115	6.3315		9.1395	13.12	8.96		4.8
			2.7465	19.756	20.2715	6.1235		8.9265	11.04	4.64		5.28
			1.6105	8.7145	17.1825	4.951		5.713	10.56	5.6		2.24
			2.6645	9.8385	16.97	6.745		11.376	9.92	8.64		1.76
			6.4015	15.8165	17.3555	2.937		12.6515	5.28	7.52
			2.358	14.5385	18.8	2.286		4.6655	8.64	8.16
			3.672	15.5855	13.0785	3.7315		4.302	12.16	6.56
			22.9325	9.9255	24.2585	5.069		2.5275	12.16	10.72
			15.364	25.097	28.145	3.521		5.704	15.52	11.2
			16.914	5.0555	18.1675	2.7275		9.189		6.88
			6.12	13.3725	16.6795	2.9835		9.012		3.84
			13.5765	13.9035	12.44	4.094		3.74		8.64
			13.153	5.1935	13.8055	3.392		0.68		10.88
			9.8285	8.156	14.334	5.634		1.515		3.04
			4.4505	6.4695	23.0635	6.1235		3.7135		11.84
			2.5585	5.4505	15.426	5.748		10.1185		11.04
			3.5525	17.1835	14.7695	4.4495		1.712		4.64
			5.6525	12.75	14.185			10.9175		6.72
			1.331	9.4925	8.2115			15.457		10.08
			5.7145	17.0845	19.906			4.55		18.08
			3.309	9.152	23.2745			16.732		16.64
			19.1245	15.0185	10.677			19.087		6.08
			4.205	15.5365	14.655			5.906		5.76
			19.626	21.092	12.138			10.11		8.96
			16.639	12.924				9.0245		10.88
			9.283	8.056				3.7495		8.96
			9.342	19.531				5.218		7.36
			12.8255	15.504				1.925		8.16
			15.5065	12.2605				2.1225		7.04
			10.1115	15.6985				6.872		7.52
			10.9165	11.786				6.58		5.92
			15.9725	9.7955				12.9315		7.36
			14.6	10.937				10.3155		8.48
			5.1305	18.1975				4.2285		10.08
			3.388	12.527				12.3605		8.96
			1.381	10.1675				14.8625		2.24
			2.5875	5.704				9.1585		10.72
			7.2625	8.9785				3.5085		7.84
			10.0275	8.379				1.377		14.24
			3.9805	8.1255				5.444		15.52
			8.909	7.358				2.9525		6.72
			3.271	9.778				8.3465		11.2
			13.8595	8.8615				6.826		5.92
			5.6595	9.278				4.6505		5.44
			7.003	7.3255				8.189		8.8
			6.5825	9.0355				10.3175		6.08
			13.609	12.2745				3.6055		8.48
			23.559	15.3875				5.8295		7.68
			25.568	25.8415				20.2675		8.8
			25.244	8.604				11.685		2.24
				9.036				5.1		17.12
				8.833				2.892		12.32
				11.8025				2.6425		12
				6.854				10.1505		3.2
				11.2325				4.5425		0.8
				11.7795				4.7935		6.88
				13.4185				11.0245		9.44
				12.5935				7.3325		6.08
				20.1495				14.5625		2.56
				14.271				13.2885		0.96
				19.2165				1.463		3.2
				15.736				3.7315		4.32
				10.859				4.441		4.48
				11.7105				4.7305		3.52
				12.445				9.378		4.64
				15.5635				11.0835		7.52
				8.103				12.3995		3.2
				7.5525				5.247		2.72
				8.9785				8.814		3.36
				11.493				2.4045		4
				12.017				6.7405		1.12
				9.693				6.9465		4
				8.438				6.351		0.96
				15.537				6.1875		8.32
				14.595				1.907		4.32
				14.6585				3.271		4.48
				6.2395				3.887		8.96
				10.2715				5.216		4.48
				7.3965				11.6635		17.92
				10.266				8.405		4
				32.3385				6.417		1.92
				5.72				9.403		5.76
				24.0595				5.217		3.04
								14.381		2.08
								12.963		3.2
								9.01		2.88
								11.232		2.08
								11.4565		13.28
								20.091		3.68
										12
										3.52
										2.72
										1.12
										3.04
										7.68
										4.16
										14.4
										6.88
										7.52
										6.56
										4.64
										5.92
										8.32
										9.6
										7.68
										7.2
										2.88
										5.92
										0.96
										4.32
										9.92
										10.24
										4.16
										3.68
										6.4
										2.08
										11.52
										12.96
										2.4
										4.16
										8.48
										6.24
										2.4
										6.24
										9.6
										6.88
										7.52
										7.84
										3.36
										5.76
										4.16
										7.52
										8.32
										2.56
										2.72
										3.36
										7.68
										4.96

## Sheet: Fig. 2
Fig. 2 The cGAS-STING pathway contributes to RASV12-induced senescence
Fig 2a	in BJ-RASV12 cells							Fig 2b																	Fig 2c
		BrdU positive cells (%)						Ctrl	Dox	5 uM RU521+Dox	10 uM RU+Dox	20 uM RU +Dox	5 uM RU521	10 uM RU	20 uM RU521	Ctrl	+ Dox	0.5 uM H151+Dox	0.5 uM H151	1 uM H151	5 uM H151	1 uM H151+Dox	5 uM H151+Dox		Ctrl	4-OHT	4-OHT+ 5 uM RU	4-OHT+2 uM H151	4-OHT+ 5 uM H151	4-OHT+ 10 uM H151	4-OHT+ 10 uM RU	4-OHT+ 20 uM RU	2 uM H151	5 uM H151	10 uM H151	5 uM RU521	10 uM RU521	20 uM RU521
								9.53723	8.25529	9.44004	10.4029	9.22332	10.1112	13.2279	8.54326	9.53723	8.25529	12.0232	12.1364	14.3627	12.354	10.0138	10.0705		0	75	0	17	22	13	50	0	0	0	0	4	0	22
	Exp #	Exp #1	Exp #2	Exp #3	Exp #4	Exp #5		9.37932	4.04293	8.21173	9.36171	7.96447	10.3794	13.4113	9.8071	9.37932	4.04293	9.4836	11.8199	16.0991	11.1973	15.4663	12.6434		11	44	36	29	38	14	29	0	13	0	0	0	15	7
	Exp name	ht25-2	ht25-1	ht25-4	ht29-1	ht29-3		10.4925	4.1483	8.57623	8.44411	6.45195	10.5755	15.7624	9.10426	10.4925	4.1483	9.67754	12.8738	11.1399	9.91425	14.6274	10.4083		0	67	33	17	14	18	17	23	14	10	0	0	0	10
	conditions:							12.0333	6.46	9.39054	8.88098	6.39543	10.7224	11.1479	7.91155	12.0333	6.46	11.1158	16.3681	13.65	12.1307	12.1801	10.8284		7	67	33	36	20	27	25	7	0	0	22	2	0	13
	Ctrl()DMSO	15	32.3077	24.3728	24.3728	15.1613		8.81631	6.17869	8.50018	7.83358	6.92007	12.8325	12.745	11.0998	8.81631	6.17869	9.97612	10.4984	13.813	8.52521	12.2802	6.57476		0	33	13	14	25	22	31	8	8	0	0	0	0	0
	RASV12 (DMSO)	2.34114	5.26316			3.8835		13.1853	7.69668	9.22762	7.99	8.61822	10.0423	18.0664	9.28462	13.1853	7.69668	14.6047	23.301	11.7364	17.9823	11.7002	9.25807		0	50	14	33	40	43	9	0	10	9	0	0	0	0
	RU.521 5 uM	16.0714	24.0602	20.2454	20.2454	14.0162		7.98397	4.1677	9.51176	9.07328	13.0662	9.07291	10.6968	9.15478	7.98397	4.1677	14.7343	13.4739	11.7902	13.2007	8.5942	11.3117		0	50	57	50	29	30	44	11	0	8	0	0	0	0
	RASV12 + RU.521 5 uM	7.79661	15.3061	13.9434	13.9434	7.78032		9.36415	5.95849	7.84933	10.0539	8.36289	7.40643	9.39099	10.9886	9.36415	5.95849	11.1264	16.421	10.4782	9.66742	8.26225	9.39156		8	67	42	25	29	29	13	0	17	0	0	5	0	0
	RU.521 1 uM	14.3345	36.4706	15.6951	15.6951			10.2792	6.65416	9.40681	8.95451	8.3981	12.0041	11.8121	7.63971	10.2792	6.65416	12.6949	10.2915	11.1293	8.47772	10.4878	18.176		0	75	17	20	0	30	13	19	17	0	0	4	4	0
	RASV12 + RU.521 1 uM	7.45614	16.6667	16.5354	16.5354			8.99769	6.27371	7.78815	9.70096	10.2731	11.3469	8.74135	13.7761	8.99769	6.27371	9.11627	13.2817	17.6385	10.4442	6.16111	9.27582		0	71	38	14	15	70	22	13	0	0	0	0	3	9
	h151 2.5 uM	9.84456	28.5714	13.2964	13.2964	14.1684		10.2309	5.84338	8.45682	7.73386	10.1251	16.2577	13.4124	8.03591	10.2309	5.84338	21.1539	8.54407	10.9567	9.79083	11.2434	7.9189		0	44	33	71	25	15	22	0	0	11	0	0	0	0
	RASV12 + H-151 2.5 uM	9.35484	21.7391	7.37527	7.37527	6.85225		17.7208	5.76199	7.10771	9.08227	8.53402	11.3251	12.7857	8.50999	17.7208	5.76199	9.91727	11.7575	12.452	13.1546	8.58227	11.3888		0	67	63	50	0	23	20	14	0	0	0	0	0	0
								12.108	5.03548	7.21654	11.5184	12.1778	7.46797	12.8672	7.9409	12.108	5.03548	11.2385	10.9923	10.8594	15.2644	7.72789	13.9162		0	60	33	44	20	31	45	11	0	9	0	7	0	0
								16.3633	4.81517	6.9764	8.5272	11.717	13.3758	6.4903	6.73016	16.3633	4.81517	10.9885	16.5741	7.39494	11.1837	9.19465	13.779		0	50	25	40	0	20	14	14	22	0	0	4	5	0
								16.1676	7.03098	12.8241	9.82177	9.1277	12.66	12.1134	14.3936	16.1676	7.03098	9.30187	13.3311	7.61149	9.73204	9.67005	11.6536		0	70	50	25	33	0	0	29	14	0	0	3	0	0
								13.1605	6.88964	8.15279	10.2703	9.08818	7.34374	7.92522	9.54933	13.1605	6.88964	8.84	13.2777	10.6397	11.1386	7.93739	8.21653			88	29	17	31	11	9	25
								10.0084	6.60442	8.44949	9.7276	11.2543	6.56936	11.9582	6.68926	10.0084	6.60442	11.9941	12.4888	9.61379	10.88	11.4483	9.13185			60	36	17	33	21	25	27
								13.8789	5.98953	8.58331	15.2354	5.89017	12.5938	8.48528	8.24728	13.8789	5.98953	8.39286	12.6499	11.3485	8.2476	8.82154	8.06452			43	40	25	36	0	20	0
								15.8966	4.66819	8.21667	8.543	6.71776	12.2999	10.551	10.4025	15.8966	4.66819	9.87029	13.005	11.3506	10.6029	7.37092	9.70911			33	56	10	25	20	13	29
								13.9829	5.29416	13.9448	8.90247	9.35452	14.624	8.78387	18.5144	13.9829	5.29416	9.42831	10.7971	13.9664	12.2295	14.7644	8.71158			75	63	33	18	33	15	0
								11.5941	6.81414	8.64452	10.5621	7.4749	11.1827	20.992	9.6181	11.5941	6.81414	8.01637	12.2645	15.1651	14.6863	7.93546	16.1126
								9.26487	5.87337	5.37936	7.53218	8.03024	10.6053	11.9467	10.3244	9.26487	5.87337	10.2755	11.9746	11.0741	11.4521	7.26775	12.8613
								13.6158	5.99032	8.86615	7.57982	13.6792	9.83	7.91208	8.57713	13.6158	5.99032	8.92059	13.0157	13.2447	13.4216	7.6199	9.33547
								10.6148	7.40666	9.15568	8.41581	7.1861	17.8881	11.6459	12.5135	10.6148	7.40666	9.93873	13.7701	14.3619	12.9376	14.227	8.16688
								13.8306	10.0819	8.42982	6.66671	9.91464	14.7368	11.7828	16.0575	13.8306	10.0819	10.1648	13.7795	10.8326	10.1479	9.64135	10.6038
								11.65	4.80762	9.43424	8.80699	8.87287	13.9639	14.3471	9.20281	11.65	4.80762	8.05726	15.5566	11.6772	12.0424	7.75559	14.2847
								9.06433	4.32302	12.9583	8.358	9.29588	10.7246	8.38014	8.77842	9.06433	4.32302	11.5617	9.3046	18.1959	10.6537	8.40819	9.85013
								12.3317	4.71641	10.4789	10.6617	8.24135	8.91156	8.58175	8.86933	12.3317	4.71641	11.5191	13.6763	24.5171	17.6124	6.63872	8.01311
								7.34729	4.87567	8.45239	7.88736	7.09969	8.92202	9.73461	11.75	7.34729	4.87567	9.90197	15.186	12.7444	17.2958	8.3103	10.2719
								11.2369	5.97988	7.73291	8.84275	7.91322	12.8163	10.6785	8.1526	11.2369	5.97988	9.51176	9.59743	10.2028	11.0316	7.15057	10.2524
								13.1177	5.81007	11.1461	8.68883	9.738	14.7706	6.69865	10.459	13.1177	5.81007	7.99613	10.7523	17.0404	12.0972	10.6794	12.0108
								17.8728	5.98066	9.53723	7.08675	6.41633	11.2198	11.4762	7.67089	17.8728	5.98066	7.30044	12.3365	12.2893	14.5066	15.3365	15.4374
								14.3702	8.5301	11.57	11.4091	10.1477	17.8238	14.0954	10.6059	14.3702	8.5301	16.1722	17.7332	17.1776	14.8163	10.7645	13.8068
								8.55337	5.99289	7.90931	7.15883	11.3428	8.64977	10.3579	8.50627	8.55337	5.99289	8.66834	7.93357	9.52091	22.9408	13.0772	16.2541
								12.4838	4.67225	10.2355	10.329	10.802	8.55323	17.2023	9.99971	12.4838	4.67225	8.18517	10.8166	9.48699	16.1592	7.85396	18.629
								9.30163	4.50408	10.9228	6.30883	7.43761	9.20829	8.801	8.51358	9.30163	4.50408	12.9944	10.1677	8.57684	12.3832	9.58615	12.855
								18.9639	4.66806	9.82082	7.38116	11.033	8.1376	13.666	6.79957	18.9639	4.66806	10.7692	8.99846	11.3458	7.71438	11.8542	8.30202
								15.239	6.52278	13.501	7.26638	12.2525	10.0309	11.6097	9.7088	15.239	6.52278	14.1759	13.4042	10.7534	14.1864	8.53819	14.5354
								15.6045	5.61669	9.30064	9.26835	6.38813	13.4145	7.1726	9.29065	15.6045	5.61669	12.9565	11.724	11.606	14.888	10.1229	9.57184
								17.1193	4.64615	8.85877	8.83298	6.97956	10.3151	9.77117	9.36656	17.1193	4.64615	7.62878	12.7086	11.9813	10.0723	6.27204	10.5818
								13.9793	5.25388	7.68426	12.1288	9.86419	9.60846	8.0393	8.50328	13.9793	5.25388	11.5092	12.502	11.0829	21.7706	13.1097	11.4158
								10.5766	3.97442	9.2389	12.6088	7.21999	8.08236	9.95229	10.0891	10.5766	3.97442	10.0506	9.96062	14.524	16.8687	11.3529	10.6618
								10.2531	3.68035	10.5139	7.68804	8.87224	9.91366	14.3479	6.14478	10.2531	3.68035	11.0523	10.4055	9.78359	15.8848	6.40341	11.8807
								12.0425	4.79351	9.5845	9.26037	6.46404	15.5641	9.61419	7.20046	12.0425	4.79351	10.8614	12.4523	11.1865	11.0998	6.79441	9.46216
								13.3369	6.19284	8.67924	8.88139	9.65217	20.0506	11.6921	7.85224	13.3369	6.19284	9.91839	10.5787	10.2945	12.372	12.8505	9.54426
								11.3932	5.91444	9.66052	7.5111	10.4256	14.9823	16.396	13.5084	11.3932	5.91444	9.79441	8.30578	7.82325	10.4864	12.8085	9.20153
								12.7473	6.27109	10.3836	6.32689	13.6781	18.1061	13.1497	6.90352	12.7473	6.27109	11.7098	9.65626	12.033	12.7684	8.88152	15.2243
								16.6668	5.87538	8.54863	7.84096	11.574	10.8543	11.1863	8.92701	16.6668	5.87538	7.47758	15.6797	12.3972	21.2842	13.8286	22.8513
								11.7581	5.12416	7.995	8.02683	12.4009	10.0363	14.1866	5.38054	11.7581	5.12416	8.47401	10.2099	15.0498	13.0054	9.24543	13.6723
								21.0858	6.02351	14.4974	9.59744	7.08307	11.834	11.0538	7.15194	21.0858	6.02351	18.9805	11.5081	12.412	10.6461	9.17277	13.4692
								13.0157	8.27276	15.6555	16.5514	12.7864	18.4058	12.565	4.61117	13.0157	8.27276	11.7281	9.7682	11.1039	12.0326	9.51096	12.0011
								14.3263	6.74249	7.99228	8.85414	8.02009	8.73036	11.3652	6.26404	14.3263	6.74249	9.22224	9.69	12.2619	10.9468	6.19258	18.6102
								10.448	5.51043	14.3695	9.2203	9.48012	11.1571	13.4677	14.7484	10.448	5.51043	7.771	9.68219	9.01708	16.1159	5.79615	12.3729
								16.7075	6.44243	12.4808	9.55996	9.52881	9.44997	13.5049	7.69224	16.7075	6.44243	10.2385	13.497	14.0546	15.0674	7.35532	14.465
								16.0838	7.88517	9.96243	6.77888	7.93031	9.07953	10.141	12.3868	16.0838	7.88517	8.90419	12.2182	11.7905	10.9509	6.38249	23.1059
								12.6291	10.1461	13.8788	8.61274	7.63922	9.45528	8.58895	5.21092	12.6291	10.1461	7.11898	15.3807	14.1866	22.631	9.66658	7.09483
								11.4133	7.17351	8.09779	9.54586	13.9232	7.17628	6.90817	6.12839	11.4133	7.17351	11.6281	9.31352	10.8225	14.3733	6.05401	8.74436
								9.76846	5.8305	7.22857	8.33	12.1967	9.73204	11.8441	7.86113	9.76846	5.8305	9.94091	17.5727	16.6366	20.835	14.5138	11.5915
								11.082	4.94785	9.31373	11.8118	8.31044	16.8407	11.346	6.69527	11.082	4.94785	14.7264	13.7131	11.7613	17.6964	8.17665	11.181
								19.6733	6.20864	12.854	9.72801	13.1331	18.3483	10.6535	10.8521	19.6733	6.20864	10.3576	12.2563	10.9562	11.4708	9.43135	15.6447
								14.9127	5.64804	12.0596	11.6141	15.9923	23.8897	11.8988	8.90891	14.9127	5.64804	10.8449	23.2033	11.1865	19.6406	5.43766	11.8393
								14.3697	7.8504	7.60321	9.89489	12.6989	15.999	6.49625	6.92248	14.3697	7.8504	10.0093	9.13192	12.9576	12.637	6.66461	10.8156
								9.50451	10.4261	8.73813	7.85312	6.88645	10.8639	12.5554	10.0221	9.50451	10.4261	11.0741	9.69729	19.7688	15.2792	9.64761	15.488
								14.8453	6.52597	9.95616	9.11806	7.5481	17.7475	10.7812	8.94044	14.8453	6.52597	7.88046	13.7742	10.4782	17.5508	12.0791	10.3043
								11.5692	12.7683	10.2917	9.17519	9.85924	14.7281	10.1805	7.04426	11.5692	12.7683	8.92749	9.26004	13.5932	15.6734	8.91911	10.2289
								11.7408	5.40273	7.76409	9.89994	10.0945	14.4337	11.0592	9.45238	11.7408	5.40273	11.7498	9.16928	15.8966	13.6736	7.17592	7.68779
								9.96965	6.71028	9.57456	11.2313	8.78841	12.2635	10.5394	9.23919	9.96965	6.71028	8.8047	9.29791	9.53401	22.7929	6.55583	9.94068
								10.5672	6.5516	8.99278	8.97426	9.37434	22.4413	8.6847	9.20354	10.5672	6.5516	12.4675	7.71204	12.9561	13.4854	17.4081	15.0899
								7.61601	7.07356	7.93037	10.1004	8.71088	14.5547	14.7762	14.8161	7.61601	7.07356	9.74771	9.74347	9.92855	10.7356	18.0678	12.3248
								10.5116	6.97	7.99495	9.72728	9.908	10.9507	6.31098	9.89657	10.5116	6.97	8.77018	7.54682	10.6415	12.5907	6.94516	12.557
								13.4326	5.84835	13.8621	8.69713	9.11645	7.38892	10.9471	9.03716	13.4326	5.84835	11.1439	15.5652	15.6741	12.3996	9.70182	8.3352
								11.3186	11.2071	11.3497	10.7212	8.83542	9.758	11.8351	14.2689	11.3186	11.2071	10.04	14.1145	16.0315	11.775	14.7651	10.168
								11.8446	10.2972	9.59952		8.30065	17.6409	10.8032	8.34952	11.8446	10.2972	12.4487	16.0728	11.2721	15.167	13.4789	11.741
								10.3395	6.30476	10.2682	7.83414	9.9024	16.0891	8.77979	6.90404	10.3395	6.30476	14.7816	9.74395	13.2338	11.7805	6.16293	15.6046
								21.4562	6.06783	8.23072	9.89802	5.47577	12.074	9.16095	7.8705	21.4562	6.06783	14.0662	10.7372	9.55819	12.7907	6.57082	12.8475
								14.5708	5.82356	9.26066	10.2604	12.2151	12.9513	10.7216	7.84951	14.5708	5.82356	8.98194	8.40175	9.70811	14.5061	13.1616	13.9612
								12.1712	4.70951	7.74647	7.80957	9.25767	12.0213	12.2592	6.96552	12.1712	4.70951	11.4612	21.902	13.7397	14.32	10.7193	16.1774
								13.7731	4.30403	15.8814	9.82556	10.2058	10.2915	10.6471	7.0594	13.7731	4.30403	9.60949	8.62262	14.4357	11.2378	8.53685	16.2082
								8.01226	8.46937	8.12914	9.56065	16.8037	9.78123	12.8438	10.679	8.01226	8.46937	11.0525	14.5406	15.2674	13.7011	7.34163	14.3626
								14.7968	3.66411	8.93701	10.4261	9.81334	7.82228	7.21655	9.55008	14.7968	3.66411	6.07147	13.9338	9.9838	19.998	9.6395	14.9119
								8.97926	5.51064	11.6714	12.3474	11.2279	10.6941	15.9377	7.58472	8.97926	5.51064	16.4117	12.5736	14.8272	12.33	9.75548	11.2874
								10.4661	7.53062	8.91097	8.54674	12.2702	9.249	11.2898	9.75022	10.4661	7.53062	9.07885	12.3118	12.7599	15.9414	8.30443	9.04028
								11.0994	4.78117	8.20594	10.3282	10.9608	8.06674	8.63335	6.30891	11.0994	4.78117	11.7329	11.8649	13.1477	13.0366	9.52956	9.34518
								9.51838	5.41186	8.77713	9.09566	12.5598	13.5845	6.58337	7.66476	9.51838	5.41186	12.2375	16.6261	9.86006	20.4923	10.4765	10.9146
								22.2901	3.22742	9.37614	10.9083	6.77021	6.49571	8.14061	7.69687	22.2901	3.22742	15.2623	9.43036	11.6156	11.1808	8.67333	9.155
								16.3502	5.14002	9.89087	10.1346	13.1562	6.16898	8.586	7.67257	16.3502	5.14002	8.70975	12.6029	9.35619	13.9989	9.33873	11.0664
								12.2621	5.99142	12.5077	10.4704	5.49875	6.70218	20.2368	9.57258	12.2621	5.99142	9.7361	15.1419	8.7838	12.3472	10.8858	10.8112
								12.4872	10.4207	9.53373	8.51306	6.40015	9.57476	14.6893	8.92749	12.4872	10.4207	12.1479	12.2447	13.1733	10.5937	10.5983	9.08873
								13.9149	13.3363	7.53313		11.6905	6.45045	9.57257	9.81031	13.9149	13.3363	12.9271	10.9654	12.8654	12.269	7.23197	10.5612
								12.7841	10.6053	10.603	10.0109	7.26269	7.00298	8.24344	8.44052	12.7841	10.6053	9.0891	17.2312	11.4152	12.9172	12.6887	11.0765
								13.1716	6.16692	7.39432	8.73993	8.30404	14.903	11.138	14.5162	13.1716	6.16692	11.7978	13.8539	15.1912	14.45	9.45412	8.6197
								18.6364	9.0815	6.99398	11.9246	6.9764	14.6903	8.5793	8.39552	18.6364	9.0815	11.5016	15.6704	21.5363	14.3967	10.0913	14.5237
								16.8552	5.16276	16.0504	12.856	11.3021	10.8546	12.1713	8.22625	16.8552	5.16276	12.2932	22.1465	16.7682	12.0053	8.33282	17.6625
								12.1308	7.00887	8.37236	5.38035	9.00602	10.4629	11.9665	9.52472	12.1308	7.00887	10.8374	18.1986	11.8025	11.6211	7.90486	9.2437
								16.8334	6.51657	8.49661	10.9765	8.60887	8.39448	8.36978	8.37719	16.8334	6.51657	10.0714	9.68039	11.234	15.4934	7.16675	14.0196
								15.4047	6.9706	11.5582	11.9061	8.8985	19.6238	10.2725	6.67994	15.4047	6.9706	10.6992	7.55384	10.5174	9.09688	12.8889	12.9649
								10.3162	7.6239	7.69708	9.70132	7.33961	10.0461	15.0591	6.52187	10.3162	7.6239	13.1769	10.6978	12.066	11.7923	12.4675	12.2641
								11.3027	7.49615	7.88794	10.9354	7.6858	11.6245	11.1316	8.84097	11.3027	7.49615	12.5511	11.0484	12.1469	10.268	8.60747	8.99799
								9.73461	9.21136	10.4893	14.8606	7.9436	9.07315	12.2745	8.73885	9.73461	9.21136	13.6717	12.3783	9.8071	15.683	7.98276	8.81298
								12.8173	8.07529	7.08191	6.8043	9.09608	18.4909	7.62046	10.3541	12.8173	8.07529	13.075	11.5537	11.4545	10.5976	9.71575	10.7976
								10.3907	6.91513	7.09229	7.07061	8.30394	10.112	8.09799	12.2207	10.3907	6.91513	10.3421	10.6437	10.0006	17.1217	9.13898	15.8748
								18.7154	12.6099	7.69731	7.99	13.2928	6.88136	12.0983	7.48846	18.7154	12.6099	12.0567	15.0572	12.3493	13.2908	6.3908	11.512
								9.58811	9.86019	7.15012	9.98864	12.6988	9.31201	11.9022	4.64403	9.58811	9.86019	10.9183	8.19386	10.099	15.2162	10.5086	14.3094
								16.9367	7.96827	8.56209	10.7339	12.32	13.4176	10.2028	7.35932	16.9367	7.96827	10.2439	15.7739	13.6102	9.572	9.25116	15.3272
								9.00492	7.32491	7.45843	11.9	8.7162	12.6162	8.55688	6.71225	9.00492	7.32491	11.3753	16.1116	10.8	8.95396	9.42984	13.3499
								6.67746	5.67733	8.60826	8.71355	9.68884	9.24138	8.83081	6.28776	6.67746	5.67733	10.0111	11.9335	23.2293	12.8868	10.8606	10.5421
								9.40748	6.96965	9.05794	10.2868	11.0827	9.06806	9.13115	6.15778	9.40748	6.96965	11.7714	14.7799	10.5893	14.5209	13.4654	8.23042
								13.8778	6.50965	10.2454	7.94254	7.86748	9.04339	15.3874	6.10382	13.8778	6.50965	5.90205	15.374	12.6274	14.4219	11.469	12.5779
								9.68108	5.10496	8.54712	8.20455	6.41602	8.77606	7.15552	5.49001	9.68108	5.10496	9.40401	10.6509	10.4044	12.306	13.3564	16.3219
								17.0336	5.97416	8.74832	7.68206	7.30595	12.5338	10.1504	7.49306	17.0336	5.97416	11.2271	13.1099	14.1947	19.1945	8.47324	17.8711
								15.7674	6.24768	9.57344	8.78264	9.53127	8.77979	11.0518	7.57584	15.7674	6.24768	13.138	11.6806	7.65	13.8078	10.4161	13.1017
								13.996	7.26638	8.55213	6.84221	8.45591	10.6442	15.3651	7.16627	13.996	7.26638	16.2906	17.0068	13.1956	12.5793	15.164	15.5398
								12.6457	5.13066	12.2196	8.18933	8.61516	11.5454	7.40624	7.27925	12.6457	5.13066	9.67121	12.9088	12.5709	19.4526	8.39643	16.8986
								9.31416	11.4848	7.16577	9.73204	14.7617	11.5427	12.5592	6.90537	9.31416	11.4848	10.007	10.524	11.1181	20.671	10.656	12.0128
								14.9394	5.78851	9.54385	13.2777	9.89802	9.04841	11.1992	5.6511	14.9394	5.78851	9.949	9.67311	14.6366	13.0218	20.2786	11.3778
								10.126	6.68429	10.0402	12.209	10.1011	14.0916	13.0589	5.9244	10.126	6.68429	9.79459	12.157	8.77674	12.1543	8.58173	14.0361
								13.7188	7.17433	8.2494	10.1267	7.40993	5.81979	10.755	6.11052	13.7188	7.17433	11.2697	10.8242	19.9805	13.9107	9.28696	10.6506
								13.0422	9.0519	9.06552	19.2319	7.11889	8.90887	8.24344	6.14117	13.0422	9.0519	9.92403	9.55753	9.6682	16.7512	11.2786	16.0853
								13.0637	6.80544	8.12741	9.09259	11.4145	14.6218	8.84025	7.38304	13.0637	6.80544	11.989	16.0696	9.98494	11.5129	10.3107	12.3371
								14.076	5.61712	7.82228	10.9931	8.74838	12.3474	11.565	8.50701	14.076	5.61712	12.41	12.2642	14.1364	12.0011	10.7488	16.2081
								9.46465	8.45511	9.09804	10.9881	8.08252	10.5255	10.0106	12.5546	9.46465	8.45511	9.79214	11.6063	23.3643	8.9252	11.6521	10.5769
								15.1067	5.0581	9.61861	9.60531	7.45139	10.2092	10.0294	16.5416	15.1067	5.0581	10.3594	13.8149	12.5016	14.6749	17.3572	10.3773
								13.9659	5.39108	8.90029	11.4108	11.2848	13.1561	12.1394	10.4598	13.9659	5.39108	11.4356	10.7798	12.41	11.7764	7.59342	10.3826
								9.32311	7.49542	8.99923	10.3923	5.81335	15.7147	18.3113	9.10809	9.32311	7.49542	7.54818	15.6236	13.6879	7.55161	9.68807	12.477
								18.2661	4.9731	9.90255	8.28812	7.27774	8.53734	7.17818	7.22049	18.2661	4.9731	13.5605	12.0434	12.779	12.5167	7.58256	10.3821
								14.4396	6.90537	7.61987	9.57727	5.44266	9.79012	11.3304	7.63834	14.4396	6.90537	15.0765	14.6675	8.67832	11.9981	10.5068	11.6381
								8.11863	4.9774	8.11235	6.06139	9.86294	12.1549	12.6229	8.72227	8.11863	4.9774	10.6142	16.4475	13.2594	9.65268	7.41407	9.83639
								13.6478	6.60973	10.0004	7.42808	7.86465	9.95645	13.3726	16.3647	13.6478	6.60973	11.1475	12.6286	14.0021	10.2706	15.3039	11.8872
								7.1509	12.5526	8.67297	7.18839	6.70605	9.5775	9.11975	12.1381	7.1509	12.5526	8.98895	7.60975	13.7624	12.3155	10.7132	12.0797
								7.9965	4.69098	10.0022	10.4029	10.8064	10.359	9.18652	19.4818	7.9965	4.69098	9.97825	11.7881	15.142	18.1017	11.1748	15.9701
								7.38135	7.84914	8.49826	10.4056	10.108	13.6345	8.70624	16.6807	7.38135	7.84914	8.29269	17.6382	10.0646	13.3702	10.4447	18.6535
								10.0115	11.2074	9.11062	16.5422	7.99584	14.632	14.9619	7.92716	10.0115	11.2074	8.71189	12.1476	8.06485	16.8266	10.7658	9.2368
								6.2726	5.28542	7.68196	15.6806	12.9459	10.651	10.7719	12.7993	6.2726	5.28542	7.65229	15.9168	12.7493	14.478	11.9407	10.9401
								10.0593	6.2499	7.59056	9.35639	8.23506	9.13599	15.8635	7.36869	10.0593	6.2499	22.4143	8.76428	14.1757	8.18833	9.49869	12.3976
								10.2862	5.1505	9.871	9.67431	11.5816	10.6505	7.72709	9.49337	10.2862	5.1505	11.0257	14.339	12.0233	12.9884	9.19852	11.5196
								10.5988	7.30343	7.42611	14.3094	10.2369	12.124	8.119	8.05078	10.5988	7.30343	6.83985	10.4403	18.6172	10.8208	6.47371	11.8819
								17.3112	6.83049	8.25825	11.3553	5.71553	13.0875	10.582	7.35873	17.3112	6.83049	8.28052	25.9024	12.4917	15.7529	7.15424	9.8067
								12.4212	5.2469	9.31284	8.97719	7.80472	13.8293	7.66019	15.6775	12.4212	5.2469	7.78352	12.6134	11.5153	18.999	9.76764	10.6557
								11.9353	6.82933	8.44936	14.763	8.96151	11.3561	11.8619	12.5485	11.9353	6.82933	9.61178	13.3272	13.5893	7.48708	6.72604	9.83572
								8.66166	6.75086	8.12794	16.3716	11.8863	10.3323	9.83437	17.0726	8.66166	6.75086	8.50449	14.6354	9.0153	14.2427	11.4124	10.4055
								8.20661	10.95	7.59141	10.4943	8.02896	12.7278	10.2307	14.9973	8.20661	10.95	12.6362	15.0998	11.1131	9.81141	10.5634	12.6989
								7.51091	7.26775	12.4777	9.94009	10.3574	10.3971	8.11275	10.2331	7.51091	7.26775	14.6902	12.4305	6.94326	13.3041	14.458	9.91431
								8.24437	7.06137	14.4113	9.38228	9.45454	13.6029	7.99689	9.50332	8.24437	7.06137	17.8395	19.88	10.3439	9.20122	9.96485	18.008
								9.88399	7.79965	15.7587	7.76013	7.75542	9.86308	9.57456	10.381	9.88399	7.79965	13.2137	11.7267	10.8985	19.495	10.2832	24.5991
								8.52468	6.10009	7.38309	10.5497	8.90201	10.59	12.3459	14.1178	8.52468	6.10009	17.9727	10.3798	12.0437	9.97386	12.7943	17.7165
								11.1474	7.86221	6.23546	16.5453	12.715	13.7263	10.6866	13.3754	11.1474	7.86221	11.7238	11.8533	12.1607	10.7354	6.84918	10.7055
								14.4759	6.66774	9.8966	19.5406	7.91416	10.1221	14.0385	7.36311	14.4759	6.66774	17.6481	12.6545	9.26449	16.1643	8.84225	21.4415
								9.77682	5.53964	8.90247	10.6275	16.6161	6.41521	8.09192	7.34227	9.77682	5.53964	13.2665	9.76764	19.4525	15.0514	12.963	8.32894
								12.4553	13.6158	8.99175	8.57902	9.60006	9.36506	8.09782	9.96133	12.4553	13.6158	14.5253	14.6667	14.66	14.9928	7.10415	8.46936
								23.8362	5.76723	8.4161	17.1598	13.6733	13.6919	6.14225	6.3831	23.8362	5.76723	12.8559	12.3332	15.5262	12.3464	23.5158	12.7565
								9.26366	5.86961	9.37395	10.7663	13.0648	13.0656	13.517	10.0366	9.26366	5.86961	16.4913	16.3636	9.19873	11.0783	9.5623	13.5055
								10.3067	5.57233	8.88638	9.37886	16.1193	14.8262	8.2231	12.5406	10.3067	5.57233	10.6073	13.938	15.4036	13.0526	8.40416	17.9403
								12.0432	6.45199	7.96005	9.938	12.1922	8.18083	14.8624	9.76909	12.0432	6.45199	13.9723	10.2406	17.1835	11.4592	12.4519	19.9972
								10.3982	6.29087	8.5018	11.2368	8.89035	12.0512	6.80544	8.6713	10.3982	6.29087	9.77701	15.0473	19.8351	8.11124	13.221	17.9225
								16.8339	6.07744	7.64151	10.1619	9.08767	11.1865	11.7229	10.2246	16.8339	6.07744	9.41108	10.217	11.0987	13.0825	10.1141	18.8817
								13.9996	5.53881	7.38947	7.36529	7.49898	12.3353	9.50816	8.37758	13.9996	5.53881	17.3064	12.8544	11.6617	6.52132	12.0601	12.3353
								8.713	5.21191	8.30693	10.3575	11.2729	11.0867	8.28944	8.11027	8.713	5.21191	21.6072	6.31864	22.485	14.3057	9.20318	11.6784
								11.2996	11.0106	8.26575	12.3118	5.94886	9.0122	7.58225	7.47225	11.2996	11.0106	7.92009	10.074	8.64186	21.2476	12.2131	11.2421
								19.3547	6.99903	7.95925	10.4683	11.1752	14.0131	10.7749	8.63476	19.3547	6.99903	6.92697	10.4202	12.3887	5.24264	11.7916	8.59049
								12.6988	6.52132	8.97673	9.77455	6.72199	6.31864	10.0672	10.8941	12.6988	6.52132	8.03451	10.7874	13.1093	12.3391	8.30314	8.52825
								14.5281	5.29463	9.63408	7.31842	8.46138	11.3235	9.15513	14.0694	14.5281	5.29463	27.9152	10.9894	13.7135	12.4999	9.6197	8.44809
								12.062	10.0065	11.351	15.359	7.38084	9.03476	10.9931	13.6611	12.062	10.0065	14.1969	10.7535	13.4085	16.2099	7.35881	8.85542
								19.6684	7.49475	9.74412	14.0122	9.04905	12.8263	8.90066	8.53765	19.6684	7.49475	11.4731	6.50703	22.9853	11.1008	6.66865	8.64267
								17.1447	5.50722	8.32154	11.1948	7.85039	8.92212	11.0456	14.0777	17.1447	5.50722	23.9818	19.5054	9.82704	13.1878	11.9719	29.9248
								12.003	6.70845	8.60207	18.3877	9.62494	14.6949	10.7208	7.03728	12.003	6.70845	19.0767	19.2927	13.8338	12.5404	9.30246	10.7512
								10.8204	6.17324	9.83808	10.7069	4.80055	11.0239	16.7631	8.41457	10.8204	6.17324	9.49784	13.1341	16.7652	14.1944	12.856	16.1642
								10.1931	6.28542	9.4181	10.2299	7.64571	10.7655	7.74054	9.05346	10.1931	6.28542	13.6219	10.8666	11.6621	8.84	7.06274	11.283
								9.32134	5.93785	8.76296	11.3804	8.08203	9.86027	9.29418	7.96694	9.32134	5.93785	14.4526	8.68406	15.8551	12.7682	13.1133	10.0542
								12.1516	10.7194	7.55807	15.8866	9.85742	10.6279	18.0977	9.71375	12.1516	10.7194	10.1422	14.1478	10.1844	14.1558	17.4829	9.86407
								13.2607	7.84724	6.5074	14.4984	12.5546	11.8922	7.9511	12.3464	13.2607	7.84724	15.9086	11.6859	8.60464	11.548	15.7517	9.88302
								8.03447	5.85464	6.94681	8.54937	15.3255	7.27203	8.06234	8.459	8.03447	5.85464	12.6503	12.8011	9.49798	11.1858	8.41846	17.8042
								11.7665	5.93836	7.38084	13.1791	10.8301	7.27337	13.0204	10.7993	11.7665	5.93836	11.4927	13.1891	11.5527	7.91744	17.2158	21.1843
								13.6522	7.02419	8.70329	12.7952	13.3103	12.9276	9.25438	13.6743	13.6522	7.02419	9.187	17.0588	10.0568	11.1009	8.63719	11.0216
								9.74746	5.54488	7.18429	12.9643	10.4967	7.51526	13.7701	11.7319	9.74746	5.54488	8.19319	11.2573	13.2601	13.0861	8.05919	15.7926
								7.49542	7.10275	8.50315	14.4729	11.052	8.44809	14.7951	13.4681	7.49542	7.10275	12.3822	13.0148	14.3109	11.2561	14.8887	9.85058
								9.95004	10.9527	8.18216	13.4035	7.2004	13.9893	9.05364	12.9941	9.95004	10.9527	8.16795	18.2012	23.784	21.4847	13.4992	14.8431
								10.3587	8.14423	9.27716	7.38124	9.15565	10.6721	12.8135	10.8481	10.3587	8.14423	9.81372	13.5611	9.98428	11.1099	9.29792	10.2131
								10.6467	6.40158	7.64635	8.57617	9.14377	7.63696	17.3539	11.5622	10.6467	6.40158	12.5791	14.5816	11.3112	12.1319	11.3667	16.1595
								8.13105	7.17443	8.39132	7.91191	10.1278	7.38788	14.7268	9.14846	8.13105	7.17443	7.04463	12.4527	14.3218	11.2071	11.7829	13.1585
								12.8552	5.33934	8.18833	6.81567	10.6484	7.03177	8.9544	18.0117	12.8552	5.33934	6.77801	11.3542	8.42936	15.6768	15.6441	10.9946
								17.7332	7.50819	7.05702	8.01311	11.9648	15.5224	10.1749	12.8681	17.7332	7.50819	9.31699	10.5898	24.2532	18.4777	9.80856	9.81853
								16.3393	6.72571	12.9135	8.9622	11.0421	10.8278	9.30921	13.4832	16.3393	6.72571	8.14241	13.3973	15.9848	8.60375	14.7052	10.7539
								14.761	8.01183	8.05156	7.81515	7.58183	15.8034	12.4716	9.66571	14.761	8.01183	8.27275	13.4239	12.4582	11.17	18.0543	13.2243
								10.8937	4.90447	6.98414	7.85544	12.4721	7.65756	10.1166	13.9715	10.8937	4.90447	7.34166	10.7805	17.3192	11.8199	11.4741	12.2486
								12.6123	5.62371	10.5458	8.71488	5.713	9.88348	13.1675	13.887	12.6123	5.62371	7.38124	14.7953	12.4538	9.09412	15.1386	6.64993
								14.5497	5.02304	9.69971	7.73397	9.53612	7.71255	18.3046	9.45412	14.5497	5.02304	10.4613	13.5514	17.3405	10.7594	16.5216	21.358
								11.9367	6.6143	7.17443	7.93031	10.1198	7.99386	12.3039	15.6743	11.9367	6.6143	7.92245	12.9254	13.2414	12.763	13.7464	11.4778
								20.3813	5.20805	7.48	7.55901	10.8401	16.4931	10.2784	9.99187	20.3813	5.20805	8.34727	14.0158	15.3436	16.5985	9.73615	27.1246
								24.0633	6.89514	8.65856	6.38009	11.6807	8.89866	13.8131	11.6011	24.0633	6.89514	14.4384	10.8282	21.4033	6.435	9.14861	13.6187
								22.1265	7.32491	7.23197	9.43012	7.60415	9.68369	10.9011	8.44731	22.1265	7.32491	7.08456	14.4136	11.7829	16.0086	9.25478	17.4279
								12.0756	9.05589	6.90304	7.78676	11.0304	14.7906	14.5806	8.33	12.0756	9.05589	7.38265	8.77446	17.5714	16.7178	18.0664	21.1382
								9.89344	4.97981	5.86195	6.43912	7.60415	10.0709	7.00201	8.81715	9.89344	4.97981	8.68492	13.7733	11.4738	21.3259	15.4051	13.8609
								21.1609		8.54464	9.15492	10.3793	11.3293	15.3038	13.3074	21.1609		8.18517	13.342	10.3446	12.6087	9.22061	8.97158
								18.7771		7.79987	7.7323	11.0506	13.1637	11.1152	8.69165	18.7771		8.39986	12.5647	12.6408	12.6572	10.8467	8.44617
								18.8484		8.39934	8.60003	8.65692	9.62188	9.49767	11.4851	18.8484		6.02892	12.4603	10.9667	14.2493	12.66	10.4544
								12.6432		8.04472	6.73609	20.9406	14.0965	8.81723	10.4789	12.6432		7.57475	6.81231	11.5864	11.545	8.51213	5.96968
								18.9381		7.87533	4.81517	11.6669	12.1812	8.11558	8.1111	18.9381		5.77376	11.7968	16.7464	17.3371	18.3959	14.654
								18.2694		6.78789		12.0596	11.752	17.3755	8.40023	18.2694		15.2252	11.4648	13.3696	15.6771	8.60773	11.0877
								21.6603		9.3068		7.33002	8.55379	11.1289	6.57198	21.6603		9.94906		21.5383	15.5423	8.17784	11.9451
								13.7927		6.00953		11.3415	10.2527	11.3071	10.2355	13.7927		8.93556		12.1935	12.2978	9.31982	9.70899
								15.9484		9.42734		12.4323	12.1536	15.7992	12.7587	15.9484		15.3462		9.63265	17.7249	9.79943	8.71986
								8.21065		11.5225		7.68598	16.1706		11.0655	8.21065		10.7061		5.11496	17.0386	12.281	9.49147
								10.016		8.44141		13.0515	12.6437		7.65278	10.016		8.25468		12.5234	11.8274	7.21511	8.04048
								9.3382		8.23373		14.1723	9.07309		13.1715	9.3382		7.9697		13.1796	9.80041	13.7037	11.8296
								11.3497		7.30213		11.0362	13.8168		8.88072	11.3497		9.91627		12.2836	15.3042	7.7631	10.7793
								11.1853		8.9686		8.01311	16.173		10.965	11.1853		8.58823		16.9726	17.7409	8.58895	9.46387
								18.9937		6.64237		9.4	10.7055		14.3179	18.9937		8.3279		20.894	11.8431	13.1455	11.6373
								16.3571		8.63891		7.3811	9.72784		14.438	16.3571		12.4447		13.3186	15.8946	13.6834	10.9743
								9.7245		6.61852		10.3386	17.6527		14.9668	9.7245		7.73616		9.90963	13.3109	13.4675	10.9107
								12.2182		8.67757		8.36049	10.4783		12.854	12.2182		7.96316		19.2512	11.1739	9.19852	11.3042
								11.0905		6.78789		9.71678	8.83879		8.47205	11.0905		14.2354		11.4453	11.3066	9.63086	10.2062
								21.4434		5.97513		9.58246	10.1897		6.92111	21.4434		8.74265		13.8736	10.8098	14.4425	6.51786
								14.185				10.2928	9.28868		20.4855	14.185		13.1814		11.4191	13.0734	13.9199	11.8964
								10.5897				10.5378			12.4704	10.5897		5.95166		11.2596	9.47159	14.3877	21.379
								14.1465				11.2738			13.034	14.1465		6.55326		12.118	12.4657	16.1727	12.2444
								11.6051				15.3873			7.99383	11.6051		6.38966		18.1021	14.8883	14.3501	9.64019
								12.8382				14.3694			13.6429	12.8382		7.86208		12.654	18.2361	14.5844	12.9482
								10.225				13.2782			14.0908	10.225		9.5276		19.6199	8.22881	15.023	12.4577
												7.00946			7.69439			8.53973		16.9361	15.8932	11.422	10.1267
															6.77023			7.52942		20.6151		15.4041	14.2053
															11.603			6.91425		13.6865		10.4407	9.62879
															9.29006			10.0672		11.8676		13.6839	7.80269
															8.59988			10.9779		13.5845		9.9755	9.94091
															13.7064			8.8281		14.8057		16.0246	14.1361
															9.25247			14.8449		18.5791		10.4161	12.5311
															9.51096			10.3757		24.9066		9.53564	9.61822
															8.21505			9.9076		14.7146		16.4835	10.2509
															13.1796			8.06854		13.7075		9.15456	9.2523
															8.3405			7.9875		8.42831		11.227	8.73
															10.3029			6.18867		14.6763		9.67645	14.4663
															8.53035			9.36065		15.6119		13.7884	9.91421
															6.39051			7.10226				10.7867	14.531
															5.03053			8.07028					8.0027
															7.93009			12.0541					10.9329
															8.67634			9.19274					8.44809
															17.6384								14.6359
																							16.6259
																							12.6367
																							12.6959
																							8.13629
																							9.06406
																							9.93185
																							8.04869
																							8.16354
																							15.3353
																							9.54313

## Sheet: Fig. 3
Fig. 3 MRE11 promotes senescence in BJ-RASV12 fibroblasts.
	Fig 3a	in BJ RASv12	Cell number								Fig 3c	in BJ RASv12	betaGal positive cells (%)
Exp name:	ht 1-9										8 DAYS MEAN +/- sd
		BJ ras	splitted at 500 000 cells in 5 cm dish each 3/4 days
											Exp #	Exp1	Exp2	Exp3	Colonne2	Colonne3
	CTL	P0	P1	P2	P3	P4	P5				Exp name:	ht18-1	HT1-4	HT1-6	mean	SD
		500000	774000	1140000	604000	700000	381000				CTL (DMSO)	1.48699	5.74913	4.36364	3.86658	2.17411
	gr (growth rate)		0.00606894	0.0114469	0.00262453	0.00467323	-0.00377512				Mirin	1.95531	2.43902	3.37769	2.59067	0.723214
	PD (doubling time)		114.212	60.5534	264.103	148.323	-183.609				(+)DOX (DMSO)	17.0213	12.2085	14.5263	14.5854	2.40693
	cumulative cell number	500000	774000	1.76472e+06	2.13178e+06	2.98449e+06	2.27418e+06				(+)DOX + Mirin	7.16418	2.85285	1.95783	3.99162	2.78372
	CTL + DMSO	P0	P1	P2	P3	P4	P5
		500000	774000	1040000	534000	733000	551000
	gr (growth rate)		0.00606894	0.0101718	0.000913719	0.00531302	0.00134898				14 DAYS MEAN +/- sd
	PD (doubling time)		114.212	68.1442	758.6	130.462	513.83
	cumulative cell number	500000	774000	1609920	1.71939e+06	2.52063e+06	2.77774e+06				Exp #	Exp #1	Exp #2	Exp #3	Colonne5	Colonne6
	(+)DOX + DMSO	P0	P1	P2	P3	P4	P5				Exp name:	HT1-3	HT1-4	HT1-6	mean	SD
		500000	1618000	450000	200000	346000	200000				CTL (DMSO)	1.87835	2.51572	3.57583	2.65664	0.857467
	gr (growth rate)		0.0163102	-0.00146334	-0.0127263	-0.00511346	-0.0127263				Mirin	0.249066	3.40136	3.20334	2.28459	1.76559
	PD (doubling time)		42.4976	-473.675	-54.4659	-135.553	-54.4659				(+)DOX (DMSO)	4.33586	10.3175	10.8856	8.51298	3.62863
	cumulative cell number	500000	1618000	622800	276800	478864	276800				(+)DOX + Mirin	0.46811	1.26354	2.8169	1.51618	1.1946
	Ctl + Mirin	P0	P1	P2	P3	P4	P5
		500000	692000	1090000	663000	698000	493000
	gr (growth rate)		0.00451358	0.010824	0.00391898	0.00463349	-0.000195818
	PD (doubling time)		153.569	64.0382	176.869	149.595	-3539.74
	cumulative cell number	500000	692000	1508560	2.00035e+06	2.79249e+06	2.75339e+06
											Fig 3d	in BJ RASv12	BrdU positive cells (%)
	(+)DOX + Mirin	P0	P1	P2	P3	P4	P5
		500000	950000	815000	680000	1011000	974000				Colonne1	Colonne2	Colonne3	Colonne4	Colonne5	Colonne6
	gr (growth rate)		0.00891464	0.00678583	0.00427062	0.00977899	0.00926116				Exp #	Exp#1	Exp#2	Exp#3	Exp#4	Exp#5
	PD (doubling time)		77.7538	102.146	162.306	70.8813	74.8446				Exp name:	ht25-2	ht25-1	ht25-3	ht25-4	ht29-3
	cumulative cell number	500000	950000	1548500	2105960	4.25825e+06	8.29507e+06				conditions:
											DMSO	15	32.3077	17.7143	24.3728	15.1613
											(+)Dox (DMSO)	2.34114	5.26316	5.38721		3.8835
											Mirin		33.8028	13.7463	28.4314	19.5011
											(+)Dox + Mirin		26.8116	8.39002	12.8593	11.3744
											PFM01	31.1475	31.8681			12.0773
											(+)Dox+ PFM01	8.7963	16.6667			12.1065
											PFM39	26.4151	39.604
											(+)Dox + PFM39	7.48031	5.88235

## Sheet: Fig. 4
																														Fig. 4 Mirin prevents RASV12-induced replication stress.
	Fig 4a																						Fig 4b	in BJ RASv12		Fork Asymmetry		(ratio of the long/short)		Fig 4c											Fig 4d
																														Ctrl	10 uM Mirin	20 uM Mirin	PFM01	PFM39	+Dox	Dox+ 10 uM Mirin	Dox+ 20 uM Mirin	Dox+ PFM01	Dox+ PFM39
	mean fork length (𝜇m)																						Expt #1	Exp name: HT8-2						11.4042	9.66148	17.1182	11.1039	11.5987	13.1198	16.4697	12.2237	13.6182	12.6202		Frequency of micronuclei (%)
		Exp#	Exp #1	Exp #2	Exp #3																		conditions:	(-)Dox	(-)Dox+DMSO	(-)Dox +Mirin	(+)Dox	(+)Dox +Mirin		13.9789	7.58472	17.1972	11.1188	14.539	10.9045	9.92057	11.1334	10.2914	7.82989
		Exp name:	HT8-2	HT8-7	ht10-2																			1.30309	1.06481	1.20121	1.40102	1.01992		14.8805	11.3836	10.1842	8.54507	10.9023	6.01041	10.0361	10.9609	11.4264	6.51648		5 DAYs
		conditions:																						1.64603	1.13606	1.79103	1.54336	1.3421		11.9895	7.55634	8.60756	8.33049	12.0526	8.89569	8.8783	17.1103	8.95168	9.53192			Exp #	Exp#1	Exp#2	Exp#3
		CTL NT	13.8	14.77	15.2																			1.27952	1.31955	1.51502	1.8045	1.49173		10.8932	9.94208	13.1696	12.4613	7.02696	10.3348	6.7208	12.8685	8.17268	7.35593			Exp name:	AV-ht6-2	av-ht6-4	av-ht6-5
		CTL DMSO	16.29	13.13																				1.31076	1.17521	1.67194	1.06017	1.11903		13.6551	13.4168	12.7411	20.5385	10.2837	10.2201	16.3763	17.1101	11.5171	13.8381		CTL NT		0	0.724638	0
		Mirin	15.8	11.34	11.52																			1.28658	1.03267	1.20428	1.7708	1.04119		10.4137	10.2692	15.3876	9.72737	10.9192	15.3002	10.9422	14.1092	12.2415	8.0615		CTL DMSO		0	1.63043	1.21951
		DOX	10.71	6.16	7.52																			1.29974	1.1873	1.06817	2.41016	1.00279		14.6641	7.86717	11.3313	17.5582	11.8408	9.86339	9.30488	9.5191	9.97882	12.5461		Mirin		3.57143	0.429185	0
		DOX+Mirin	16.6	11.85	12.08																			1.03886	1.01557	1.52747	1.91677	1.34719		10.9668	12.8115	9.00203	9.89067	11.6757	14.6324	9.44526	6.98516	9.86127	7.17563		DOX		13.0435	12.9213	7.14286
																								1.37344	2.24292	1.08602	1.41457	1.25507		9.41711	13.5857	9.48631	6.64642	12.4398	11.2269	10.3025	11.0618	7.46041	8.86398		DOX + Mirin		0	0.540541	1.44231
	Fig 4a																							1.11846	2.60575	1.5545	1.24558	1.50731		12.154	10.0049	8.80617	13.8758	12.2485	8.38404	12.1505	11.3327	12.9468	15.903
	individual fork length (𝜇m)																							1.12789	1.38622	1.19653	1.06856	1.36132		12.3346	10.328	10.6287	11.6034	10.2576	10.7521	10.1491	11.1204	10.5427	8.71411
	Expt #1	Exp name: HT8-2						Expt #2	Exp name: HT8-7						Expt #3	Exp name: HT10-2								1.28782	1.07477	1.2928	1.04226	1.02067		9.52325	10.6018	9.40874	13.5927	14.9011	6.68527	15.2773	12.4709	11.9894	12.7035		8 DAYs	Exp #	Exp#1	Exp#2	Exp#3
	conditions:	(-)Dox	(-)Dox+DMSO	(-)Dox +Mirin	(+)Dox	(+)Dox +Mirin		conditions:	(-)Dox	(-)Dox+DMSO	(-)Dox +Mirin	(+)Dox	(+)Dox +Mirin		conditions:	(-)Dox	(-)Dox+DMSO	(-)Dox +Mirin	(+)Dox	(+)Dox +Mirin				1.43177	1.3624	1.07331	1.15896	1.26562		9.53794	8.46085	7.26533	13.2225	9.39181	7.36471	8.90112	13.9568	11.9019	8.05602			Exp name:	AV-ht6-2	av-ht6-4	av-ht6-5
		20.1555	15.196	15.885	28.308	19.5215			12.485	11.0865	13.208	15.197	11.699			12	N.D.	11.68	5.76	7.52				1.29697	1.4343	1.32303	1.10344	1.6843		16.0434	12.9614	20.6033	8.57617	11.2577	10.5285	12.8912	10.9943	15.2826	11.9449		CTL NT		0	1.2987	1.16959
		9.658	23.2435	13.57	28.843	21.463			13.1065	11.91	22.256	9.0525	20.7315			11.2		9.92	7.04	13.6				1	1.58124	1.22579	3.16826	1.41183		12.6379	10.5636	8.69026	9.43589	13.2417	17.7409	8.99268	10.3568	8.71262	11.6907		CTL DMSO		1.75439	1.33333	0
		15.291	22.9925	20.2585	31.9825	16.869			15.343	12.003	13.082	23.0155	16.2555			7.68		18.08	6.56	5.28				1.73993	1.15207	1.79778	1.14286	1.51164		14.411	9.92811	17.1523	10.8326	14.0484	8.58173	9.27839	9.22696	7.81515	8.60692		Mirin		3.8961	0.813008	0
		13.838	10.4595	17.409	19.8765	19.868			16.1505	14.75	6.16	6.095	13.5275			24.48		14.4	6.08	11.36				1.00665	1.36212	1.20221	1.06292	1.09676		9.5192	11.6955	10.5743	8.3518	18.9515	6.79371	15.4541	10.7102	17.5908	5.81559		DOX		19.403	20.4225	12.3596
		18.032	17.545	24.678	30.6215	13.331			11.858	13.3035	10.0605	9.9465	12.6245			11.04		5.92	9.28	1.44				1.05932	1.04829	1.16442	1.34761	1.14253		12.7526	8.88483	13.3105	9.07981	17.1178	9.19698	23.2651	9.27839	11.7975	8.89869		DOX + Mirin		1.17647	5.58659	2.54237
		11.716	17.225	20.2825	26.8925	19.356			14.856	14.4745	8.337	9.075	12.18			12.32		10.08	5.92	7.84				1.32703	1.16261	1.60976	1.65555	1.14347		11.1956	12.3784	20.9211	7.83503	12.1013	8.84319	13.7815	14.6346	14.0623	7.82813
		17.7615	18.247	13.0885	23.0935	20.9475			14.838	11.3635	9.6435	15.627	10.9115			26.72		14.88	11.36	11.36				1.12709	1.58111	1.34772	1.01857	1.31165		11.2375	13.6587	10.7291	16.9025	12.1894	8.78261	13.9756	6.31775	14.5065	12.026
		9.419	12.1415	19.401	29.838	13.412			8.8425	15.1135	3.491	9.195	11.84			22.72		11.68	7.52	1.92				1.57025	1.23404	1.9876	1.81985	1.44839		11.9412	13.0393	12.639	7.4729	10.2432	7.53789	10.1259	9.44828	11.1361	12.2676
		23.141	13.161	17.635	36.9825	14.6665			13.0805	13.087	8.7515	12.2765	10.6325			18.24		15.68	8.8	4.8				1.29251	1	1.17353	1.62794	1.29034		16.7286	9.53372	11.5644	8.07255	13.43	11.211	18.0975	11.404	9.82998	8.78776
		17.6955	28.958	13.244	23.8815	14.809			12.0795	14.0035	11.041	5.983	15.14			15.36		9.76	2.88	14.88				1.0135	1	1.25689	2.31502	1.39055		10.8659	10.145	8.9124	14.1093	12.9123	7.36311	9.76276	12.277	12.1364	8.79829
		24.013	19.4375	15.669	33.445	13.5375			21.082	11.353	15.714	4.2045	13.7335			29.44		13.92	5.76	11.52				1.2405	1.02618	1.45986	1.42734	1.75231		15.3923	11.9583	14.3529	10.6232	10.0705	10.8547	20.4097	9.05502	15.2844	11.0846
		3.6975	15.847	12.2605	36.209	16.377			15.3435	11.3405	15.9885	6.3175	28.0025			22.56		14.24	2.72	4.64				1.08068	2.69164	1.19916	1.05996	1.67655		11.2258	12.3222	11.5862	16.0021	12.2584	9.62894	12.644	8.68018	12.2835	8.36473
		15.717	10.078	19.539	13.95	18.3955			10.5925	15.1375	14.845	3.06	20.184			11.84		12.96	4.16	8.96				1.17801	1.03143	1.63975	2.95442	1.07997		9.67896	9.67736	9.13766	10.0656	10.732	9.42749	12.2037	8.31943	13.4363	7.54554
		2.655	22.098	21.431	13.5385	13.3495			11.506	12.824	12.6	3.7805	19.1875			17.44		14.4	4.64	5.6				1.17811	1.07941	1.23449	1.0149	1.01297		13.3147	12.4726	12.9289	12.8556	11.9606	8.06549	19.947	9.74719	6.05051	17.5779
		7.9595	21.298	6.9245	7.65	20.009			18.5585	12.4845	19.9375	17.178	7.277			14.72		16.32	2.88	9.92				1.0518	1.21394	1.15055	2.01876	1.2008		12.8422	11.1809	9.83962	13.4484	11.0827	7.86945	15.2339	11.1764	12.2854	7.75438
		8.8955	17.6415	7.2695	6.6725	21.93			17.0225	11.078	13.767	21.1375	17.982			17.12		17.76	4.48	13.44				1.27943	1.38462	1.22894	1.10219	1.04059		11.1251	12.2247	14.2624	10.0588	12.9916	12.5573	8.84722	11.6024	9.43988	8.79695
		8.262	12.9585	13.4995	6.247	18.5725			13.1015	15.3755	15.3305	8.646	14.3025			23.52		14.56	7.04	10.72				1.32426	1.30314	1.21851	1.20173	1.83102		7.92272	14.0868	10.2706	10.9193	6.99257	15.0156	17.3198	13.2436	12.06	12.9305
		15.27	13.9175	20.514	4.2595	12.893			11.1335	20.6885	12.3045	8.001	16.398			21.12		10.08	8.16	13.44				1.5458	1.71099	1.49567	1.154	1.30518		12.4948	12.9156	11.7606	12.4681	13.6383	10.7216	14.0454	14.6254	11.5902	9.31145
		13.54	3.1025	10.1985	5.327	15.9585			13.6405	16.2905	10.8195	6.8905	22.5595			19.52		16.32	5.44	11.68				1.22589	1.434	1.41372	1.08762	1.07973		13.0607	12.7989	10.1255	12.0356	14.5704	6.37379	9.83462	15.046	14.3202	7.93738
		13.2895	11.6505	3.252	1.9175	13.247			14.2125	26.426	8.6155	13.453	17.048			25.6		12	5.44	10.08				1.19632	1.04668	1.68266	1.21474	1.07447		12.4024	15.2312	7.74254	12.2639	10.7437	11.6463	13.4947	13.5877	11.5056	8.39855
		15.9215	14.624	11.0915	4.4675	14.1085			18.2	19.2375	13.4445	10.945	14.8065			17.44		14.24	5.44	7.68				1.43374	1.09599	1.22565	3.67701	1.72311		14.852	12.4394	12.4434	14.0529	12.5041	10.0615	19.8418	13.1675	13.5098	8.62304
		16.998	17.888	19.8065	5.551	24.441			14.195	12.825	17.9115	15.583	8.9735			16.32		8.32	3.84	15.52				1.76463	1.41411	1.12088	2.79042	1.49935		11.961	12.8262	7.45117	9.91416	17.2047	10.6157	8.75154	8.79737	13.3318	9.74913
		6.866	12.4195	12.656	2.1045	22.507			22.712	8.8785	13.902	16.3045	12.1295			10.72		8.8	5.6	3.36				1.54689	1.22542	1.18114	2.60791	1.12		10.8126	7.83137	13.5769	9.5623	11.56	16.2214	5.87185	11.348	12.5491	7.79636
		9.258	9.5595	11.241	4.672	19.0075			14.499	12.689	5.698	6.312	22.8085			16.64		13.44	7.68	7.04				1.24144	1.35183	1.19298	2.76103	1.14938		12.7506	9.20786	10.5198	9.42849	12.1123	6.16293	11.7685	11.4302	8.79275	12.6148
		12.933	18.488	17.524	4.251	6.2555			23.2505	13.521	15.917	11.2915	12.021			10.08		12.32	3.2	7.2				1.01034	1.2117	1.06495	1.33381	1.32976		10.1418	11.0159	11.9014	8.97426	9.95554	9.3435	10.5763	14.6394	10.9133	8.67386
		20.765	24.248	13.36	9.6705	9.465			14.983	23.2255	13.631	11.108	9.8165			13.12		11.36	1.6	7.04				1	1.26103	1.11228	2.07979	1.09362		10.7376	11.1879	11.3753	10.3969	15.8372	9.51733	13.0801	11.4971	10.3955	9.32028
		21.7265	11.114	19.2345	1.8505	17.1365			16.599	5.2945	12.7915	15.3115	10.7395			7.84		4.96	6.24	3.84				1.00162	1.26811	1.14465	1.64369	1.28036		11.1795	8.712	12.0242	8.43742	9.36396	7.71821	9.02334	13.3296	10.0597	9.1557
		19.129	10.54	15.9915	9.813	16.036			13.7045	20.184	4.278	4.606	4.0415			15.2		13.44	7.52	2.72				1.15244	1.13192	1.06904	2.04759	1.2601		13.9931	12.7014	11.2667	16.3906	10.7213	15.2403	20.5458	8.0848	12.0437	12.2998
		6.7055	38.778	25.4485	9.0535	19.166			11.9985	12.007	11.3065	5.175	10.04			12		11.68	10.08	15.2				1.21666	1.61245	1.29039	2.28316	1.34416		12.2631	17.2829	14.5809	9.28141	11.7694	8.60773	10.3951	12.1848	11.4826	11.1624
		16.857	27.2265	7.789	7.469	18.589			3.079	15.068	12.256	8.8695	6.652			15.52		14.08	7.36	7.04				1.12224	1.10231	1.09306	1.42843	1.14482		11.6298	8.59775	9.07476	10.1741	11.9283	9.984	10.3242	13.9417	11.2161	11.1855
		10.2235	33.0635	1.161	9.816	17.2805			15.489	12.6855	19.5895	7.31	13.2185			28.48		15.68	7.52	9.6				1.17415	1.13403	1.02097	2.2742	1.02641		15.0789	12.7051	11.9769	11.3547	8.59775	10.4331	15.0778	8.90948	10.7802	10.0128
		6.679	21.617	5.3385	24.1085	22.147			15.493	9.527	14.17	8.5435	15.495			11.52		8.64	9.12	10.24				1.01359	1.02073	1.368	1.70409	1.17332		11.7744	10.5834	13.6286	8.15014	7.69964	8.05448	9.77322	8.87426	7.85911	11.808
		18.724	33.9425	11.747	8.746	12.593			16.412	25.567	6.864	8.486	8.0625			24.96		16.48	3.52	6.08				1.12608	1.34653	1.61718	1.9679	1.09272		10.8056	9.00199	9.79656	10.8353	18.9527	8.55391	11.5893	9.17647	10.5983	7.23753
		14.6	7.013	18.0275	11.123	14.4525			8.934	12.925	14.8005	5.25	9.6135			16.96		24.48	13.28	6.56				1.20925	1.08645	1.15956	1.01482	1.09973		12.1958	7.90735	11.7167	10.7055	15.83	8.58594	12.1617	12.0599	9.05355	6.93694
		19.8275	28.7925	19.242	3.8785	21.624			12.259	11.6775	15.5565	9.901	8.3045			15.68		6.4	13.44	12				1.06765	1.2221	1.45697	1.49716	1.25002		13.4475	17.7733	10.4945	20.7373	14.4895	8.90848	9.60516	11.6514	11.5532	10.0952
		31.9035	18.396	27	2.5575	10.2375			15.3945	19.117	8.604	5.5445	9.749			13.44		13.92	4.8	10.56				1.19664	1.05813	1.0073	1.74002	1.08818		11.2914	10.9118	11.666	11.4716	8.74555	7.65128	12.2147	13.3946	21.3923	10.6117
		21.192	27.915	13.989	3.272	9.1175			13.1405	16.7025	6.274	3.658	9.0715			20.96		9.44	4	8.64				1.49227	1.36573	1.26295	2.62438	1.10431		11.9589	13.3045	15.2099	13.8543	9.97602	9.23753	11.7887	8.46139	8.84047	10.8512
		4.868	25.0115	10.1115	3.1845	18.4155			12.705	10.406	16.364	3.9825	4.2815			15.52		24.64	5.28	7.2				1.51798	1.17241	1.1059	1.58922	1.27268		12.1318	13.9842	10.5904	8.74439	12.6384	14.2516	8.15648	11.08	11.4679	14.0771
		26.5765	18.188	16.6275	9.089	12.111			8.623	2.378	16.7125	3.2605	4.59			15.36		6.24	4.64	12				1.19178	1.36228	1.15247	1.13277	1.85144		15.4272	12.4437	11.713	8.34892	15.7157	8.34414	14.3062	7.79402	10.9835	13.8042
		23.7285	27.8855	19.81	5.283	17.761			13.12	12.411	12.1565	5.9735	10.067			20.64		17.44	3.84	7.52				1.11561	1.26877	1.36627	1.37286	1.00562		9.99768	14.8181	11.2197	10.511	8.97299	10.6036	12.2498	12.4835	9.8321	14.8803
		21.066	20.108	13.29	11.2875	13.602			12.7685	11.2175	19.3275	6.23	17.987			19.04		15.2	3.68	6.24				2.72376	1.13167	1.80096	1.43732	1.60899		13.2874	16.4197	8.81109	13.573	12.977	11.1993	13.7647	10.4474	10.0384	7.61227
		19.9735	17.8055	22.919	20.2325	11.256			14.533	11.418	13.7695	3.417	10.744			19.36		20.8	3.36	12.8				2.02745	1.02576	1.10681	1.80617	1.16896		9.1773	15.68	17.5129	9.14289	11.5945	6.86196	13.5083	10.301	12.0453	10.9811
		31.5795	30.554	16.866	13.4635	25.6705			13.8425	13.61	14.6275	2.4455	12.627			15.84		8.16	7.84	7.36				1.45131	1.03245	1.28479	1.07434	1.69969		8.5457	10.0707	11.8641	12.9864	10.7589	8.57749	15.38	13.7645	11.6866	9.74267
		18.1555	16.5215	25.842	11.3815	14.257			14.875	13.1865	18.023	10.605	4.5645			18.24		7.84	6.24	6.4				1.37459	1.01757	1.00758	2.99984	1.0463		9.97046	9.97891	10.6507	14.0837	10.7463	10.7193	11.7107	11.7852	15.7404	10.1549
		18.162	9.812	16.042	15.6735	13.1245			10.966	18.4035	7.903	7.8105	11.414			32.64		20.64	4.16	14.88				1.28341	1.56059	1.25437	1.12688	1.24885		11.5184	10.6767	12.6627	11.5557	12.4131	10.0417	10.12	10.2544	9.22022	11.9009
		18.4185	23.3265	18.691	11.2195	18.191			16.674	8.0635	8.0085	7.668	11.854			16.32		12.16	10.56	5.6				1.07176	1.20862	1.10852	1.18197	1.35695		14.1321	9.25619	14.2187	12.9785	10.9375	10.109	12.6375	14.6734	18.979	9.03653
		24.0695	37.4135	6.081	12.311	13.1615			21.286	12.6435	11.2255	3.8355	5.3105			17.76		31.68	10.24	7.52				1.43973	1.23166	1.23575	1.6241	1.36756		10.2055	10.7655	20.9813	9.35678	8.67067	12.5538	13.9556	13.856	10.6797	7.24243
		15.237	20.8345	17.59	12.1205	20.081			13.0875	17.5585	8.6125	22.6755	4.211			8.8		10.24	4.16	3.36				1.74994	1.34324	1.05538	6.96558	1.40703		16.3198	8.46506	9.71559	9.8711	12.1126	7.64803	11.6507	11.2573	11.2885	9.19414
		7.4955	39.464	9.2645	14.184	34.435			21.749	15.3565	11.0485	1.123	6.771			13.12		14.72	8.16	10.08				1.03406	1.19739	1.18392	1.13145	1.0892		14.0711	13.5114	11.6718	14.6674	10.7393	10.5893	8.05577	10.8136	17.0575	9.60181
		20.305	14.5345	14.696	14.532	19.7905			12.8935	11.4215	12.8055	10.97	8.4455			16		9.12	4.96	6.4				1.05804	1.46824	1.03679	5.10588	1.30855		12.4098	10.9046	9.68157	11.9267	10.6876	7.85242	14.863	17.8861	10.7802	10.131
		25.2625	13.589	16.5105	12.5855	14.655			11.923	11.5625	12.4775	9.0655	16.986			12.8		5.28	6.08	2.88				1.02535	1.18052	1.14883	4.22102	1.14955		8.82423	10.1239	17.8667	10.7115	11.7711	9.26782	11.0383	18.5718	12.492	8.77479
		24.943	20.673	13.8415	9.7145	17.3215			14.959	16.223	14.23	8.174	7.1725			32.64		6.08	15.2	7.52				1.52675	1.06536	1.26708	3.08073	1.38597		18.181	9.58381	8.21076	11.1861	15.2092	11.0509	11.7622	14.4983	8.06381	10.716
		3.2285	20.1965	3.1945	8.3795	13.5185			21.3545	15.333	14.0115	11.19	11.8445			18.88		10.08	14.4	2.88				1.05464	1.65232	1.24242	4.3691	1.19964		11.2177	12.7198	8.57127	14.4208	11.2611	14.9263	17.5023	14.9793	12.4797	8.28229
		3.088	15.804	19.1035	8.5995	16.9775			25.242	3.5865	11.3815	1.094	5.606			23.04		7.84	5.76	9.92				1.00915	1.02462	1.48961	1.7395	1.0364		16.4813	9.357	9.74832	9.27578	15.7588	7.09468	15.5325	16.4224	11.683	16.2292
		16.968	17.787	14.2605	8.232	8.828			16.4495	15.236	19.43	13.8775	14.958			24.8		4.32	11.36	5.76				1.81081	1.86463	1.20833	1.02711	1.04166		16.268	10.1887	12.6622	10.1719	12.4916	8.20527	12.3254	9.79789	12.2951	10.2309
		10.092	14.584	17.747	12.3155	12.1755			11.7365	14.786	16.685	8.1575	15.463			15.84		8.8	10.4	5.44				1.15439	1.27043	1.24865	1.42489	1.08943		9.94626	7.38084	12.9145	9.15021	17.7391	8.62214	12.0746	11.1179	10.2998	6.61406
		22.245	14.6005	20.3265	10.51	15.1775			4.086	13.8425	15.6945	3.0725	12.035			29.76		17.12	8	4.32				1.2517	1.22781	1.17535	1.88256	1.11493		11.1466	13.2675	10.8743	7.05246	11.4718	9.69929	13.1085	12.9762	12.1891	14.3559
		19.4	14.811	17.6515	10.0425	4.259			14.289	14.0625	16.375	18.3965	11.5725			21.92		18.24	11.36	6.72				1.2615	1.13534	1.01332	1.03962	1.06932		9.83	9.64891	11.0842	10.0776	10.6078	9.53296	7.41779	10.2387	13.8014	8.92064
		13.843	9.672	19.3985	10.7155	17.0855			15.14	13.0105	10.863	13.58	9.7145			11.68		15.68	11.2	6.08				1.02379	1.12791	1.33213	1.05622	1.1682		12.6647	10.6234	11.2588	8.55021	13.0032	12.3541	11.1046	12.7436	8.33565	8.06457
		5.2895	8.2025	28.093	4.2815	19.302			13.6285	16.9	12.27	8.0865	6.375			20.16		2.24	10.24	12.32				1.37988	1.18072	1.21707	1.07844	1.11345		12.7411	11.6671	10.9365	14.0624	9.426	9.33793	17.7861	10.8567	15.2111	8.36159
		14.691	12.557	18.821	2.562	19.417			12.4215	20.003	14.6395	13.8995	10.6035			26.4		3.52	9.76	8.8				1.23072	1.16738	1.01649	2.02915	1.64613		11.6129	12.9882	11.0183	8.89866	10.0568	11.7232	10.9729	10.9107	17.033	11.3422
		11.63	6.294	14.6985	9.4	26.0855			14.4865	12.492	11.4	19.0415	3.921			16.16		17.28	10.56	4.32				1.09933	1.98301	1.80396	1.13801	1.02174		11.5124	9.26016	8.96069	11.0831	18.3739	13.7079	9.89608	9.79083	14.626	10.4238
		14.4195	13.7155	13.095	8.4215	22.998			16.923	12.6055	12.929	11.5225	9.741			21.6		24.64	10.24	12.8				1.04438	1.73984	1.00239	1.13994	1.14921		13.3424	10.2737	18.6173	9.36302	12.2069	11.4211	7.71047	11.7452	10.4703	9.52627
		15.0405	13.9825	18.3135	7.9105	16.8855			27.04	13.991	20.711	16.095	10.0205			22.88		14.08	8.8	10.24				1.28261	1.2042	1.19379	2.05169	1.3159		14.9913	7.92039	11.0994	7.57505	18.536	7.00946	12.6869	11.4016	14.6478	8.00978
		16.77	2.7425	6.956	10.408	23.821			11.773		22.7655	13.158	10.707			11.04		7.36	8.32	13.12				1.34132	1.23195	1.56385	1.10872	1.45026		12.5894	15.5756	9.6956	13.5003	14.3486	8.7386	15.5413	12.3095	11.1899	12.7054
		12.301	27.881	12.697	6.52	14.211			8.0065		17.9375	5.089	5.7205			18.24		17.28	4.64	7.84				1.15631	1.56971	1.07101	1.65741	1.14075		14.8166	8.85118	8.50963	9.67956	11.7117	6.64942	11.8389	14.7636	9.48233	9.59135
		19.961	23.4255	18.349	8.448	16.269			16.6755		11.4775	8.8845	6.7485			24		2.56	4.64	8				1.03997	1.3406	1.12082	1.38147	1.27617		9.77327	13.4002	8.37154	12.2499	12.4753	7.1774	13.7695	12.4533	9.50451	12.3464
		23.331	22.786	23.468	10.3385	17.546			12.1295		7.8425	9.5525	18.705			10.72		5.28	8.16	6.88				1.30563	1.21873	1.16124	2.73323	1.81127		9.67134	6.93397	9.7991	15.1795	25.0437	15.436	15.296	12.1512	9.81516	8.34013
		20.5715	45.4485	15.532	9.155	16.8835			12.129		15.091	6.582	11.9245			24.64		3.04	8.96	4.32				2.06074	1.46434	1.56074	1.82175	1.00646		14.2104	9.39503	9.80232	12.1893	15.0703	7.58225	12.515	13.2566	9.15005	13.2427
		12.8035	18.381	19.2765	15.5725	14.15			16.319		9.1945	10.265	7.114			17.44		2.24	12.32	6.72				1.70269	1.10525	1.13798	1.31305	1.12071		16.046	13.4605	8.722	8.40926	17.6144	9.14397	10.6533	11.2654	12.1349	10.2926
		12.928	17.3935	13.573	8.96	15.198			5.1225		8.969	11.492	17.615			12.96		4.16	13.44	10.88				1.9367	1.36842	1.09702	2.11048	1.48242		12.3972	12.2592	9.64793	13.4902	11.0984	8.82979	10.0034	8.06358	7.33432	6.29844
		18.1335	16.785	8.6765	6.942	21.1525			17.8045		11.95	10.1165	15.198			31.36		14.72	8	4.32				1.21146	1.06882	1.54533	3.83209	1.12677		12.6357	11.6923	9.2523	7.5195	22.9499	10.3804	7.73276	17.3	10.4385	8.21964
		11.902	17.7205	14.548	11.7425	19.3485			17.6045		4.8695	10.777	13.0975			23.04		25.28	11.2	8.32				1.04573	1.20699	1.69218	5.61212	1.18713		14.25	9.18	16.0235	11.3799	11.3241	7.08955	17.4218	9.58956	11.2161	6.27461
		12.6275	9.128	10.055	13.1295	22.224			16.4625		12.1415	2.997	14.5075			17.92		3.84	12.16	8.32				1.39333	1.82369	1.89986	2.33166	1.05851		10.1124	12.7842	9.2444	10.5905	9.16903	9.24692	10.8103	15.1419	14.2335	9.05508
		20.2445	8.899	19.6995	10.5745	17.659			16.274		22.052	12.123	5.894			19.04		15.84	7.68	10.56				1.062	1.17889	1.16896	4.5107	1.08156		13.7366	13.1966	13.564	13.2634	10.4386	7.60337	11.8806	15.1064	18.8706	6.25082
		9.878	20.6225	14.626	11.601	22.756			12.4925		14.073	13.753	6.777			9.28		2.56	9.28	8.48				1.6956	1.15926	1.55279	1.48909	1.09172		16.9404	10.436	15.2272	12.1364	14.7396	10.5015	9.06552	9.02438	15.4179	12.6005
		19.2585	23.537	20.0685	14.2855	12.364			6.0545		21.767	4.237	8.634			23.04		3.52	15.84	6.24				1.0259	1.1026	1.19963	1.84989	1.01071		11.3408	13.0801	13.0734	7.45158	13.7172	11.0698	10.2888	12.2176	20.074	16.0865
		15.5955	21.4455	21.1305	11.294	19.8565			8.3855		13.0835	9.8765	3.651			13.6		13.12	14.4	14.72				1.67658	1.46997	1.90881	1.15021	1.01324		9.47662	10.7312	9.65027	8.75503	10.9728	9.40423	11.05	10.589	8.5364	8.68018
		5.002	21.1485	18.256	5.9775	11.794			15.038		14.634	3.186	3.028			19.68		14.56	15.52	6.08				1.10052	1.94406	1.28911	1.51308	1.21178		12.7157	10.1716	15.3125	10.0057	11.6846	19.8086	14.5008	11.1613	19.2528	8.20941
		20.0325	28.676	5.7035	8.5155	15.8865			14.728		10.9015	12.0235	9.1425			18.24		9.44	9.12	4.16				1.14152	1.37127	1.60777	1.15346	1.06646		11.0501	7.36167	9.71385	8.88338	8.722	11.7976	9.63265	8.84651	9.87252	14.316
		14.69	9.2265	17.8535	12.664	29.524			14.47		14.0895	13.729	7.3185			17.44		16.16	10.56	9.12				1.52605	2.02711	1.03506	1.25535	1.33692		14.9489	11.3097	8.37833	10.0645	11.58	10.0515	17.1521	7.84716	11.6716	13.3523
		14.681	17.5515	8.3595	15.4165	18.026			10.301		28.4975	12.579	12.2175			7.84		19.68	9.92	29.92				1.7675	1.05633	1.61383	1.26116	1.77986		10.8646	15.713	9.57449	10.6917	19.576	9.1404	8.80333	11.998	10.7335	8.9492
		22.175	26.1995	18.2095	12.8665	18.9905			14.4905		11.9495	12.7475	17.5495			19.84		17.92	8.32	10.4				1.35012	1.00662	1.34924	1.22519	1.25137		12.2163	7.61085	10.0499	10.1463	12.3035	6.29926	10.2811	9.8846	6.13269	8.45682
		19.17	26.815	4.6605	5.511	18.874			10.3555		9.549	11.24	13.6405			20		8.32	7.04	7.84				1.08802	1.05541	1.20199	1.35295	1.45915		18.445	7.52511	11.0294	11.3656	14.2769	9.18643	15.5273	14.3278	12.1893	7.88821
		18.3635	4.041	10.447	8.1825	16.6025			17.024		16.8875	4.501	17.014			11.52		15.04	6.56	10.4				1.1361	1.26924	1.50994	1.09297	1.37203		18.5782	8.98004	11.0851	10.519	10.5987	9.74433	16.0187	9.54246	14.8484	10.4943
		26.7455	11.083	9.0635	6.63	12.877			13.236		18.7885	3.516	6.292			22.08		4.96	8	3.36				1.42352	1.17434	1.1172	1.38909	1.03793		10.9852	11.1466	13.0797	13.2395	15.4313	8.50708	14.5589	12.6213	12.5207	5.61305
		23.181	14.153	11.5725	9.7815	17.8515			15.1845		3.638	9.6445	8.4705			20		9.28	13.76	18.88				1.25203	1.10887	1.01815	2.48639	3.13296		10.1341	8.69026	10.9433	10.8792	11.7115	13.1123	17.0231	13.6783	12.7178	14.6761
		28.7095	14.358	4.0015	13.97	12.885			12.528		14.28	8.362	12.763			14.88		7.04	8.64	13.12				1.29429	1.01188	1.01716	2.74207	1.39231		12.371	11.7412	11.9098	10.8201	10.5547	11.9165	12.201	14.6045	14.5281	10.5159
		15.9205	6.394	8.9745	14.1255	19.6155			10.469		17.613	8.211	19.772			16.8		14.72	10.4	10.08				1.28784	1.18165	1.0676	2.07117	1.10098		8.76199	11.1977	11.5877	17.6514	12.9085	10.6139	11.735	9.7452	12.6567	16.7682
		3.9145	6.9505	3.3175	10.9725	18.393			18.0185		22.644	6.808	13.6475			19.52		6.72	5.76	9.28				1.0967	1.4148	1.60643	1.12282	1.13556		8.5	8.69745	10.7015	12.3137	12.4488	6.94132	9.99876	8.12857	11.8931	7.99186
		12.2145	12.552	11.8805	10.7145	19.1905			10.6515		4.151	4.8555	17.7355			19.36		12	11.04	10.4				1.3706	4.83814	1	2.27949	1.00114		9.94969	9.96597	14.2026	10.721	12.9468	10.7304	10.9718	11.7218	17.3742	11.3224
		21.9945	4.209	7.217	8.546	18.9835			12.3095		8.8495	4.036	17.412			11.84		10.4	7.84	5.28				1.08421	1.27413	2.73365	2.19284	1.0933		10.5301	8.91105	11.3029	17.9721	11.5716	10.5257	11.153	13.7245	10.2375	7.12322
		16.096	20.0955	9.693	12.86	16.633			7.5275		7.458	8.1405	16.7615			10.4		12	10.24	7.04				1.00329	1.26812	1.01828	1.93137	1.29663		12.8744	10.1712	11.0425	14.7502	11.158	7.13227	17.9849	21.7462	20.6845	7.87676
		13.933	24.822	7.1645	9.169	14.162			13.7805		19.4645	9.8625	13.337			15.84		6.4	12.32	3.04				1.1626	1.17322	1.34791	6.70666	1.28512		9.01093	9.73171	18.6922	9.87991	9.86879	4.90026	16.0792	13.6914	11.08	11.0618
		9.404	22.121	10.016	14.0165	15.1945			21.9285		5.2745	2.3695	24.8295			24.16		9.44	11.36	2.08				1.12321	1.13343	1.87143	1.4429	1.01773		11.1765	12.1228	13.0399	9.2947	14.4252	10.9488	10.4357	14.4061	13.7049	9.43359
		6.974	12.9285	17.072	27.226	16.914			15.6225		13.503	15.1875	22.312			23.68		22.4	15.04	0.8				1.23129	1.1827	1.31821	1.7167	1.59135		13.4359	9.58492	18.38	10.4348	10.5373	14.09	20.6858	12.4653	10.9541	8.18596
		13.8035	12.8235	16.3535	11.436	16.845			12.3755		14.23	12.66	16.1295			8.96		8.64	6.4	1.44				1.21445	1	1.35993	1.33587	1.01724		8.33696	6.91505	9.93809	10.3445	10.174	10.9569	19.8902	11.4126	16.9396	13.3722
		19.307	18.259	20.6035	5.913	18.1875			12.413		7.7265	8.948	14.316			4.8		8	5.76	17.76				1.07925	1.24802	1.18126	1.05315	1.03856		10.6481	13.8712	13.3912	14.7009	11.2226	10.4979	13.0112	10.5208	17.0442	11.1531
		19.7345	21.9945	20.2885	15.11	14.9365			13.6965		11.1625	10.403	18.91			17.12		20.16	7.36	16.32				1.15442	1.38993	1.06545	1.43324	1.14253		13.3367	10.6611	8.18833	7.83881	9.95512	7.72871	11.342	8.78532	10.8187	9.63038
		19.5875	16.259	25.267	14.755	18.16			14.316		11.653	8.944	13.6895			19.68		14.08	4.8	11.36				1.40276	1.01842	1.3192	1.47518	1.15346		12.4407	15.5628	12.0814	11.3501	9.37722	10.9557	17.5773	14.5252	9.13482	9.64386
		10.9805	12.2445	20.277	13.6145	15.271			11.832		12.234	7.3655	11.438			15.68		13.44	10.24	9.6				1.09406	1.39362	1.01476	1.42645	1.58013		9.60532	10.9285	6.44043	12.2638	11.0698	12.2623	13.7082	9.54946	13.4999	10.5742
		18.192	24.5935	18.0365	9.022	22.1725			8.225		14.5615	2.435	8.5035			12		13.92	14.08	10.08				1.27273	1.03376	1.15549	1.10936	1.23671		14.3326	10.1119	11.9212	13.3514	11.1345	6.71225	13.8075	8.58152	14.1605	12.7932
		11.853	3.138	14.088	9.076	20.2065			16.533		10.9105	18.4785	8.7125			9.44		7.68	6.24	14.56				1.36226	1.15995	1.25616	1.15085	2.12345		9.94253	12.099	19.3105	16.5342	9.61347	11.0924	18.8525	12.6247	13.9729	8.94727
		19.651	22.316	6.252	6.068	24.68			14.0985		16.379	0.7075	8.074			15.84		9.76	11.36	10.72				1.3111	1.24788	1.2102	1.09098	1.71437		15.7211	13.6816	8.73601	10.8281	10.0736	10.1435	8.91294	14.2238	11.1887	9.24165
		7.312	14.313	28.9855	2.5415	24.3225			15.8035		8.376	0.72	8.6855			14.56		11.36	4.96	10.56				1.52978	1.06413	1.06979	1.31902	2.30006		10.9574	11.3025	12.6916	14.113	10.0462	8.95613	17.8784	13.0476	14.0226	6.7537
		23.86	22.0995	6.04	5.5565	8.5555			16.9375		8.845	4.944	10.2025			10.56		18.24	11.52	4.32				1.20927	1.21845	1.62735	1.26612	1.25709		13.8156	15.4301	11.1083	12.3794	10.0343	10.904	9.28163	9.27966	15.7576	13.4937
		9.202	25.3355	8.7995	8.064	14.5085			12.586		3.407	9.1595	11.3885			9.76		11.2	3.84	7.04				1.13211	1.20191	1.19048	1.18559	1.19523		12.9326	10.5811	12.5021	10.4226	13.6567	15.6609	15.8048	10.1441	7.92851	9.93862
		15.0445	15.7995	8.6075	11.5555	20.929			5.1825		11.2695	4.2865	13.1045			17.6		11.2	6.56	6.08				1.32028	1.13276	1.01138	1.43845	1.2125		18.265	9.07458	20.3948	16.8664	14.2491	14.6084	11.3833	10.4663	14.3006	11.3663
		12.216	15.341	7.232	13.2	25.745			14.288		5.111	15.038	9.4285			20.8		20.64	5.92	11.2				2.34872	1.32181	1.61302	1.01719	1.37367		11.7255	9.13264	12.2971	12.8667	14.6395	10.4594	13.0137	8.49759	12.4838	6.85448
		9.498	18.1595	17.5035	15.0455	16.9955			10.234		12.4115		23.542			16.96		2.08	10.08	14.88				1.23597	1.17244	1.24831	1.0417	1.27242		8.54918	14.9931	14.9919	12.2928	16.1998	14.3949	12.3656	12.1226	10.5051	7.82641
		9.222	8.3755	14.549	10.952	14.987			15.098		19.989	6.61	7.6645			16		6.24	4.32	9.92				1.03655	1.16028	2.00677	1.12347	1.03865		10.7227	11.8907	13.8675	10.0518	12.0455	11.3098	15.4794	14.0767	14.7956	14.7151
		9.939	6.4105	20.104	10.5195	18.425			25.3515		10.2895	7.0715	11.637			19.84		5.12	9.76	9.76				1.25549	1.37495	1.69391	2.61787	1.54325		9.90367	10.0383	8.18974	13.98	13.2035	7.11976	10.2681	10.6709	8.29941	11.1959
		9.3175	12.6335	22.0405	10.7965	9.62			16.7665		18.211	3.841	9.913			10.72		4.32	15.52	10.08				1.0551	1.3085	1.58692	2.78577	1.17241		9.204	10.5191	9.58081	9.01404	15.0028	8.90141	13.7242	10.7588	12.8882	10.1897
		11.05	22.892	21.445	6.963	31.768			17.888		8.181	4.0575	10.194			16.16		14.08	15.04	9.6				1.24803	1.06517	1.30458	1.39104	1.09146		14.4795	11.9353	9.93909	11.7585	9.81063	12.3085	14.7666	10.1828	8.21512	6.51126
		12.507	16.637	11.908	11.977	10.3105			13.7445		5.135	3.34	12.5335			14.72		14.08	12.8	7.36				1.96936	1.0869	1.08326	1.10564	1.04914		10.7272	9.59493	16.2081	11.5639	14.7054	12.3291	11.1337	14.1277	8.92507	11.9018
		15.058	15.117	19.0475	10.6525	11.646			12.5245		2.902	3.2275	10.048			11.36		14.24	11.52	9.76				2.12616	1.50245	1.16248	1.68089	1.53408		10.8496	12.639	14.5149	10.7222	13.6185	8.36865	13.6166	9.52597	12.0151	5.66127
		12.382	21.1965	18.1645	11.7215	15.5565			9.8975		18.87	3.271	9.892			15.04		6.24	18.72	13.92				1.09263	1.21442	1.06652	6.675	1.03442		12.3544	13.9567	12.0893	11.8013	13.4485	5.89017	8.37154	12.2591	18.6629	7.60292
		10.4355	13.598	20.9925	13.284	16.3605			15.49		9.49	3.1525	12.644			15.84		8.8	12.48	17.28				1.34347	1.04807	1.3559	5.51287	1.34011		13.6318	12.1985	12.606	9.5	10.2345	6.49875	13.2621	10.458	10.1591	5.05468
		11.0955	17.972	7.82	11.5235	16.203			11.7415		3.5085	5.948	11.884			14.56		13.76	11.04	9.44				1.40447	1.05291	1.03161	1.32981	1.07682		11.294	8.09547	10.4667	14.3437	13.8974	9.47332	12.4447	10.2368	9.06497	9.67739
		16.4775	18.523	16.786	12.797	20.532			6.294		16.732	9.841	12.401			17.44		4.64	8.16	7.04				1.06355	1.12826	1.21191	1.02141	1.72611		13.2064	10.1617	11.9585	7.30506	13.7768	8.7123	11.1576	12.0911	11.0822	10.2529
		6.1315	22.467	1.4045	15.0765	21.674			8.779		3.3465	11.8745	11.3445			13.28		5.12	9.28	10.88				1.32198	1.20419	1.53159	2.31906	1.13382		11.6669	7.79987	9.74886	14.7282	9.66295	8.0071	10.4946	11.1391	13.694	8.17657
		3.5865	22.8975	24.212	13.612	20.412			15.732		9.35	5.376	12.795			11.2		19.36	5.44	8.32				1.03704	1.19477	1.15863	4.09256	1.96863		17.5496	11.3847	11.2297	8.99634	21.3275	8.11877	27.6148	14.1625	10.8619	9.51549
		13.9565	8.936	3.109	10.525	16.4315			8.9215		4.5545	6.251	9.259			8.8		9.6	7.04	10.4				1.38091	1.0381	1.28823	1.44759	1.13941		11.193	12.7931	12.8924	11.9306	11.5889	7.21732	16.821	11.2598	12.0954	9.01369
		10.8455	9.216	6.8075	8.019	6.1445			14.643		15.0395	9.118	11.8085			16.64		15.68	9.28	6.88				1.94986	1.25886	1.04868	1.37572	1.79309		12.1672	22.5644	11.2522	10.6686	11.499	6.74304	13.6803	13.981	12.1713	15.8954
		14.8265	7.498	15.8565	9.101	11.466			11.817		9.754	9.618	8.534			3.36		6.4	9.28	12.64				1.6287	1.19809	1.26144	2.60781	1.03706		12.5767	11.2561	10.2202	9.15243	11.9942	8.78472	10.9978	9.45238	10.4141	12.0721
		23.0985	17.777	15.0155	6.567	17.0705			13.1055		11.469	8.629	11.376			9.76		12.48	10.08	7.36				1.71586	1.86681	1.03584	3.34002	1.43833		10.875	12.7162	12.626	14.9394	14.7002	11.4211	15.9534	12.1237	12.3727	9.05794
		12.21	11.0835	8.507	11.66	5.713			13.825		7.862	6.7815	12.08			13.44		16	15.36	5.6				1.00258	1.90116	1.0169	2.14751	1.22075		11.3689	10.5163	14.4192	8.52146	8.83573	12.9281	14.5279	10.1666	12.4609	7.11812
		11.4105	12.77	4.472	15.7355	14.111			16.24		5.447	3.6005	15.1975			13.92		11.36	3.04	5.44				1.45779	1.10165	1.02493	1.19392	1.69049		19.6174	16.8734	8.90811	9.16328	8.61596	6.4416	18.0995	12.1916	14.9088	10.9713
		13.69	21.1355	5.281	7.8285	19.862			16.7125		9.749	7.503	10.2			12.96		6.08	7.2	7.52				1.19087	1.81475	1.06206	2.15348	1.59283		13.3008	8.33	12.0526	11.8287	8.35828	9.30607	15.1384	10.4771	11.8894	9.63137
		5.704	15.296	2.436	8.8575	18.6425			15.091		4.7675	8.4185	11.565			10.72		3.52	4.64	9.44				1.37568	1.39437	1.75397	1.80382	1.46823		14.9311	7.38124	12.2046	12.9712	11.4356	9.33114	15.7649	11.4597	14.0595	8.81803
		7.3685	16.295	18.0295	10.144	13.2335			14.8435		10.47	8.736	13.903			12.48		8	5.92	1.92				1.11683	1.05348	1.73157	1.72238	1.00108		10.8027	11.4687	14.4429	12.3651	14.6243	7.45172	9.38872	8.43172	7.04206	11.0603
		19.5975	16.8345	22.6245	4.6735	8.545			15.752		11.373	7.054	3.83			13.6		9.92	6.24	15.04				1.12094	1.6148	1.65179	1.10886	2.03096		16.7316	10.4415	9.18224	13.8305	10.1067	9.97726	14.665	15.2494	13.1981	11.3564
		12.5445	10.73	12.2415	9.5755	14.9965			12.217		2.815	5.0545	7.546			15.2		13.28	6.72	7.68				1.207	1.02071	1.34633	1.553	1.20768		13.2087	9.31925	14.8184	7.86607	10.8443	14.9373	10.5767	12.8497	8.69828	11.1255
		19.359	13.432	9.716	8.5275	7.57			17.0385		14.207	2.0495	9.731			12.64		8.64	7.36	5.12				1.18822	2.07591	1.09465	1.90093	1.14396		10.7306	10.1548	13.4198	15.3819	11.7908	6.63186	12.0643	14.1332	14.998	9.51545
		18.658	13.4545	17.9615	6.0015	14.9245			15.961		3.6355	6.4895	16.563			11.2		9.12	5.76	10.08				1.0663	1.5	1.43386		1.66574		18.0892	18.4964	8.86825	8.42582	10.1446	8.92028	18.1545	12.0291	11.6644	7.96756
		14.621	10.6765	22.896	5.7825	16.482			13.1145		6.0245	4.9935	9.8915			13.6		11.84	9.12	8.48				1.15857	1.30694	1.13645	1.68387	1.08303		12.0979	13.4089	6.09757	10.6606	9.75694	6.80034	9.27802	16.0781	15.6044	11.4524
		12.648	13.4985	10.38	4.9445	5.1945			17.6975		13.7745	6.162	13.622			17.44		13.44	14.08	5.44				1.98079	1.1057	1.00611	1.16122	1.11257		13.3945	7.75319	12.8421	12.0239	11.5862	8.93746	11.9878	13.3664	13.4146	9.45143
		16.7365	9.5995	15.4775	5.948	20.4125			14.887		3.42	6.492	15.754			14.88		13.12	6.56	10.24				1.1184	1.09001	1.13579	1.35031	1.05845		11.3022	12.5484	10.6507	11.9192	12.9941	14.7499	16.6223	9.27588	16.2078	8.66834
		21.3145	9.5245	14.2615	8.4605	19.486			18.3465		13.3915	4.524	13.4655			11.2		17.6	10.4	8.32				1.17489	1.27253	1.06444	1.44056	1.24066		13.0021	10.0441	7.17535	9.92375	14.3302	9.61966	9.82222	10.8624	10.4256	7.15784
		8.3565	12.9115	8.124	7.9025	11.444			8.4375		5.744	5.623	10.759			8.8		12.8	6.24	4.32				1.02928	1.98967	1.15671	1.19403	1.66459		10.1681	8.87426	8.61852	15.5063	10.2625	15.1337	11.1856	12.4777	13.0114	11.5417
		10.652	15.8555	16.8305	12.9545	18.072			20.0195		6.971	4.4575	16.994			15.68		22.08	1.76	2.4				1.14641	1.16579	1.10049	1.19482	1.07026		11.3799	8.35259	10.2696	10.7202	10.3504	11.1024	16.5005	12.2469	7.70333	7.36471
		14.3135	15.5155	15.3355	16.436	16.4125			12.3045		11.2745	6.084	15.179			7.68		10.56	17.6	9.28				1.27718	1.13725	1.13736	1.2208	1.49875		13.1267	11.1242	12.1231	16.0759	10.1731	8.56459	16.7983	11.2942	8.45239	9.64368
		24.261	17.971	15.7885	11.826	10.1945			22.102		7.803	7.026	15.9195			16.32		15.36	8.16	2.24				1.05565	1.00796	1.17044	1.2043	1.61804		18.1863	17.6444	12.08	19.4769	13.5777	9.14977	22.7205	11.8895	10.2338	6.62157
		13.223	17.697	17.2605	10.7615	14.9775			15.57		7.3895	5.838	13.4985			12.16		3.36	10.56	10.24				1.19481	1.00143	1.11215	1.49069	1.39171		13.8826	13.444	10.2604	11.1026	9.94917	8.02535	20.3673	10.6663	11.6633	12.0425
		20.471	20.686	7.703	14.427	12.1555			17.354		11.2275	3.454	8.179			13.76		9.92	8.64	4.96				1.69932	1.2875	1.06759	1.28725	1.78685		10.3511	10.6907	9.33728	11.1451	9.78933	8.5567	12.3217	7.43375	12.0494	9.28412
		14.5265	2.816	3.917	15.359	15.6895			10.5705		13.6615	3.115	6.97			19.2		16.48	10.56	7.2				1.06689	1.16093	1.22068	1.09561	1.15365		11.4352	16.361	10.083	8.69344	8.43099	6.08843	15.9068	9.93166	9.63086	9.37945
		14.555	3.065	8.7765		20.073			23.5445		10.2595	3.2835	14.537			16.48		6.24	6.56					1.21282	1.14265	1.21455	1.00213	1.02741		10.4572	11.267	11.2152	18.988	12.6377	7.27925	11.4698	9.52832	11.7988	5.70197
		24.652	16.084	16.6675	15.337	15.7925			20.688		9.5535	6.687	16.364			4		7.68	8.8					1.4418	1.66207	1.39355	1.00772	1.1766		16.1822	10.407	10.353	13.4086	12.7982	9.54664	14.3112	11.9314	11.1131	10.4701
		17.995	24.1755	31.511	15.282	17.6125			18.909		9.1545	5.4555	21.292			11.04		5.6	9.12					1.75355	1.37231	1.11078	4.52837	1.09873		10.9133	9.44191	11.9656	10.2509	11.6521	7.85876	12.6021	14.1006	12.1472	11.6967
		13.455	22.361	10.554	22.496	11.4625			16.293		7.875	8.3565	25.6265			8.48		4.32	9.12					1.11389	1.0328	1.07596	1.08274	1.02127		15.902	10.7634	11.014	13.0114	10.5731	9.38861	12.0085	15.2824	10.0403	9.92985
		14.438	17.453	15.73	14.9875	13.4675			11.231		9.683	7.023	10.0855			9.76		3.84	9.44					1.39688	1.53579	1.12591	1.15234	1.57578		15.1482	9.51505	12.7812	15.9635	11.953	7.73276	13.6417	12.2824	14.564	8.41819
		19.3005	4.3425	23.0865	11.2455	16.0275			15.8945		14.57	6.6705	13.7385			17.12		12.48	12.96					1.18891	2.59499	1.09144	1.0254	1.50356		11.8404	13.6101	11.4118	12.1952	9.27936	11.3634	9.40423	11.4319	11.9396	10.5158
		18.809	14.435	17.0245	17.1185	17.797			10.9665		22.966	4.605	17.934			13.44		3.52	8.96					1.51535	1.60074	1.51218	1.0415	1.01624		17.322	9.66639	9.73935	14.147	13.1534	11.8819	13.3787	11.0245	11.9061	10.217
		21.8575	18.53	21.597	9.706	17.4625			11.9915		22.296	6.3325	13.525			16.32		6.08	8.16					1.16632	1.39025	1.10615	1.0325	1.43236		11.2013	8.65692	13.9451	6.74238	12.4373	11.2377	12.396	7.35881	10.9445	9.30239
		17.3785	17.2845	27.239	6.042	21.409			13.779		12.8565	6.466	21.628			11.68		14.08	6.72					1.08422	1.29743	1.74947	1.66927	1.37601		14.1441	8.69161	13.4098	10.8429	16.5046	13.0034	16.189	8.4032	13.1676	9.13917
		24.2955	11.233	21.075	2.5405	13.5335			13.3055		8.0645	4.0895	15.863			13.76		5.6	5.76					1.48354	2.50979	1.20682	1.24573	1.39161		11.7394	10.6037	13.3402	16.5008	20.5055	6.99204	13.4724	7.82671	11.3061	16.6447
		5.9655	10.5065	25.9265	11.482	15.6635			12.968		5.0485	5.2755	5.551			13.28		8	6.08					1.28343	1.31822	2.37512	1.03867	1.41136		11.8315	12.3046	14.272	12.7197	6.88456	6.77466	8.72366	14.7905	14.4333	10.9952
		11.6955	14.435	21.0665	16.899	19.0415			6.63		9.3135	4.4265	27.853			13.6		5.76	3.04					1.08471	1.22504	1.0054	1.61746	1		11.1763	12.4531	10.4376	10.4123	7.46991	18.6382	11.4634	10.4307	14.7508	8.4008
		13.548	16.6805	24.6125	28.182	19.451			22.2855		7.1105	4.954	9.036			9.12		11.04	6.24					1.0567	2.38077	1.44033	1.27962	1.16487		9.69193	15.0386	12.0381	10.9504	11.2075	11.5262	10.2882	5.68665	17.3545	8.70782
		5.538	13.0295	21.147	20.6855	21.1435			11.3825		10.7355	2.42	12.4135			11.52		9.6	9.44					1.19681	2.60266	2.05411	1.06476	1.1871		11.3615	10.3633	8.24801	14.0778	9.44842	6.87047	12.1257	13.3687	11.4975	6.99171
		16.3905	11.5555	6.4685	5.943	13.158			18.68		10.0715	3.7745	13.302			8.64		17.44	10.24					1.1131	1.03994	1.27427	1.13979	1.63582		13.9301	14.1935	13.617	9.98428	8.66346	10.0679	15.4205	11.0796	12.5637	9.02762
		5.9485	19.1195	18.7075	3.8135	16.154			19.361		16.48	3.135	18.068			10.56		14.56	6.88					1.197	1.1374	1.20426	1.14657	1.25653		15.7781	6.17498	11.8101	9.35891	9.6706	7.99228	9.39852	12.8885	10.5887	10.4929
		5.834	20.266	27.9685	11.783	16.731			19.034		20.351	3.214	14.2075			4		10.4	9.44					1.19497	1.74994	1.22414	1.27931	1.29034		11.7103	15.3517	12.7589	11.4508	11.3073	7.63211	13.5423	11.3987	12.5338	10.2858
		9.4725	10.6915	8.6	14.8695	14.224			16.7385		9.4415	5.082	3.4525			17.76		7.36	4.64					1.64895	1.05839	1.06831	1.04952	1.09958		10.0705	10.7352	10.6031	16.8338	9.16969	7.6802	7.22891	6.69483	12.453	8.08203
		18.152	8.8425	17.216	12.6665	12.9755			10.859		4.7235	4.686	12.9215			11.52		3.52	5.44					1.77419	1.47705	1.03013	1.31529	1.00873		19.3926	9.39181	16.9111	17.1721	12.9706	8.46317	14.2127	16.2091	7.2394	8.74131
		15.278	12.85	7.381	25.9235	12.5765			11.6485		5.273	5.9925	20.041			20.48		17.28	3.52					1.20562	1.05643	1.08053	1.20162	1.48332		10.7561	10.7668	16.0921	10.5835	9.7991	10.2597	10.9064	11.7624	11.2585	9.56425
		5.073	20.0405	9.076	5.464	20.644			20.2185		7.6825	2.5575	8.2075			12.96		16.64	5.12					1.19201	1.17498	1.1212	1.24038	1.09522		9.37669	11.8576	14.1212	9.52809	12.0809	8.22625	9.22332	11.1103	11.422	7.59694
		18.331	12.458	15.1785	8.4765	18.48			12.8765		7.1235	4.82	14.486			4.32		9.28	20					1.49103	1.48176	1.1019	1.33639	1.36327		15.8159	12.4868	9.90291	9.88486	9.62643	5.78779	10.2248	12.8629	16.184	11.462
		17.12	12.1405	17.824	11.5205	17.0845			18.107		6.2205	7.4185	5.8985			14.24		12	20.48					1.42681	1.11654	1.43453	1.70928	1.68121		15.8988	6.80132	17.4974	16.225	9.90371	11.1808	17.2002	10.4319	10.4211	10.934
		18.703	21.574	11.3325	1.6045	19.022			16.0495		10.4085	5.044	4.8685			8.96		4.16	19.36					1.69492	2.64379	1.35287	1.48749	1.57811		10.8901	10.4792	10.0057	11.9736	10.3264	8.77874	11.8021	13.0955	10.5015	8.21289
		15.1805	10.69	18.239	18.7305	19.342			19.6945		16.965	4.9505	7.994			15.36		15.68	7.84					1.17754	1.49936	1.55443	1.73973	1.29938		13.2452	8.62672	13.9751	11.1397	10.6163	8.60378	11.9512	10.3796	15.7021	10.5316
		15.493	10.835	18.401	10.554	19.6325			17.5595		11.9035	2.72	17.7115			15.36		10.88	12.96					1.0753	1.16431	1.13978	2.51247	1.01625		12.1123	9.89492	11.8041	8.2593	9.6633	10.3514	7.43333	11.9439	11.227	9.99981
		3.886	17.8525	20.1375	10.302	9.0725			17.482		5.441	2.7535	7.018			12.64		19.36	15.2					2.35686	1.46483	1.3418	1.19977	1.3092
		3.8085	17.174	13.748	17.531	13.3			18.7315		2.708	5.0095	8.9735			18.72		11.2	9.92					3.8214	1.46357	1.15548	1.39267	1.35203
		6.7265	17.348	25.026	15.9005	10.9295			13.5195		3.5785	5.8865	16.5515			13.44		10.4	13.76					1.91398	1.06892	1.23945	1.19872	1.17324
		10.5415	12.6025	9.901	12.8915	10.732			15.244		17.281	6.474	25.4015			15.36		10.24	10.88					1	1.33084	1.05624	1.12954	1.56993
		11.18	16.2705	9.6695	3.936	21.394			16.137		12.2145	5.8105	17.4545			10.72		14.08	11.04					1.08569	2.05731	2.60837	1.18036	1.13546
		17.6505	18.5315	14.5835	4.63	13.9575			20.769		16.4795	4.097	9.0445			11.84		12.48	13.6					1.03529	1.81363	1.08148	1.53236	1.00188
		14.384	18.521	20.915	9.9025	19.2865			16.6955		13.6905	4.9345	9.741			11.68		11.36	11.84					1.24021	2.6112	1.03193	2.35402	1.35241
		7.9115	12.6855	24.34	14.8875	17.682			16.781		10.7695	3.3605	9.558			11.04		11.2	9.76					1.11769	1.20673	1.28627	1.27473	1.41027
		10.445	15.7375	12.9955	8.69	19.79			17.3715		20.434	3.6345	9.5045			14.4		13.28	7.2					1.21672	1.17474	1.57366	1.89278	1.7466
		14.8665	13.1395	22.517	8.552	18.0545			6.7155		5.373	3.9605	7.903			12.48		18.24	9.92					1.01559	1.1416	1.05088	1.10765	2.06973
		20.004	16.592	11.2995	16.4795	22.312			16.3795		6.3205	4.005	19.0825			12.16		9.92	8.64					1.57564	1.18694	1.24055	2.10462	1.16343
		24.5695	13.5735	23.3065	5.634	18.5535			15.598		9.302	3.9155	2.98			14.72		16	2.72					1.11826	1.20868	1.03072	1.33194	1.10464
		1.712	12.599	7.564	10.4775	20.568			18.4075		6.927	3.6005	9.436			18.08		11.84	8.64					1.40546	1.21731	1.62896	1.05005	1.03268
		2.5915	10.889	18.7775	13.448	16.0385			18.9415		5.878	4.433	10.894			10.24		16.16	7.68					1.20367	1.4996	1.00074	1.8058	1.92661
		5.3355	22.244	18.565	8.232	15.1475			14.693		4.4115	5.808	12.4355			18.24		10.08	8.48					1.02043	1.00029	1.41691	1.2394	1.06952
		5.179	24.278	3.5645	13.875	16.8125			16.174		8.7665	3.4	17.946			18.72		16.8	8					1	1.41082	1.03978	1.35085	1.54988
		3.651	18.191	1.9395	6.4735	14.9685			15.76		4.3525	3.938	21.102			16.48		11.36	7.2					1.17677	1.01188	1.14766	2.36966	2.4035
		4.6425	12.1	17.014	5.7915	12.2705			15.3115		6.65	6.3315	11.5635			13.12		12.64	8.96					1.59351	1.00352	1.22385	1.49681	1.1037
		2.7465	16.4725	14.8575	7.7545	15.4365			20.2715		16.5355	6.1235	11.662			11.04		14.4	4.64					1.12531	1.1087	1.06539	1.51136	1.11954
		1.6105	27.3855	18.688	19.756	12.866			17.1825		16.032	4.951	14.869			10.56		17.28	5.6					1.05708	1.05358	1.44975	1.36955	1.48566
		2.6645	17.3805	16.2115	8.7145	17.8955			16.97			6.745	20.244			9.92		10.4	8.64					2.01	1.23057		1.73957	1.16712
		6.4015	21.1665	4.313	9.8385	14.176			17.3555			2.937	10.2365			5.28		12.64	7.52					1.53388	1.71429		1.28437	1.16173
		2.358	15.9865	15.3545	15.8165	15.819			18.8			2.286	22.2765			8.64		11.2	8.16					1.23684	1.08984		1.24401	1.09881
		3.672	16.5375	12.889	14.5385	13.315			13.0785			3.7315	10.4525			12.16		10.08	6.56					1.76715	1.09357		1.04507	1.52599
		22.9325	16.2085	23.754	15.5855	10.0445			24.2585			5.069	16.0045			12.16		14.4	10.72					1.58575	1.02035		1.05265	1.05146
		15.364	18.702	17.5585	9.9255	11.345			28.145			3.521	8.896			15.52		18.56	11.2					1.41445	2.65926		1.35243	1.11593
		16.914	24.4855	14.7915	25.097	14.0065			18.1675			2.7275	10.6475						6.88					1.09883	1.25698		1.05087	1.23449
		6.12	20.9175	20.564	5.0555	12.6385			16.6795			2.9835	6.708						3.84					1.02651	2.10141		1.13893	1.20317
		13.5765	21.0895	29.86	13.3725	10.105			12.44			4.094	13.495						8.64					1	1.57835		1.40002	1.06447
		13.153	13.3925	24.8515	13.9035	11.888			13.8055			3.392	14.009						10.88					1.07923	1.09309		1.6965	1.4871
		9.8285	19.03	7.4065	5.1935	19.3535			14.334			5.634	14.2655						3.04					1.16867	1.19793		1	1.01386
		4.4505	15.752	17.806	8.156	17.371			23.0635			6.1235	17.2055						11.84					1.01336	1.04394		1.16065	2.15319
		2.5585	22.7295		6.4695	17.688			15.426			5.748	22.617						11.04					1.2696	1.01256		1.28633	1.00541
		3.5525	3.23		5.4505	14.008			14.7695			4.4495	23.3385						4.64					1.19872	1.09084		1.06789	1.12178
		5.6525	24.8795		17.1835	16.249			14.185				20.967						6.72					1.11228	1.13057		1.76573	1.10767
		1.331	35.6545		12.75	14.676			8.2115				8.8205						10.08					1.28045	1.27783		1.079	1.20411
		5.7145	9.431		9.4925	20.5885			19.906				2.076						18.08					1.43168	1.00399		2.96969	1.38378
		3.309	10.127		17.0845	18.873			23.2745				3.5045						16.64					1.171	1.71208		2.06684	1.06014
		19.1245	13.253		9.152	15.256			10.677				9.29						6.08					1.24923	1.36578		1.85152	1.23696
		4.205	3.838		15.0185	20.6305			14.655				17.2785						5.76					1.10043	1.17456		1.43787	1.27698
		19.626	7.503		15.5365	17.2115			12.138				12.01						8.96					1.03088	1.24701		1.67814	1.23656
		16.639	11.737		21.092	14.9425													10.88					1.53676	1.06316		1.55497	1.09745
		9.283	21.765		12.924	2.905													8.96					1.5	1.00223		1.67793	1.0567
		9.342	19.536		8.056	14.1925													7.36					1.09321	1.15187		1.37873
		12.8255	13.621		19.531	17.5965													8.16					1.12011	1.0479		1.20413
		15.5065	28.1155		15.504	13.52													7.04					1.20465	1.2585		1.23597
		10.1115	22.142		12.2605	23.157													7.52					1.38672	1.25223		1.51556
		10.9165	10.519		15.6985	15.1235													5.92					1.17506	1.03423		2.34291
		15.9725	32.9195		11.786	22.137													7.36					1.30812	1.26506		2.20199
		14.6	12.66		9.7955	16.613													8.48					1.04946	1.3795		1.54192
		5.1305	14.7885		10.937	17.0065													10.08					1.26592	1.05109		1.05196
		3.388	14.8055		18.1975	14.452													8.96					1.1605	1.50507		1.11927
		1.381	8.8195		12.527	18.2895													2.24					1.13706	1.08216		1.26404
		2.5875	19.893		10.1675	16.895													10.72					1.37422	1.02339		1.1527
		7.2625	30.9075		5.704	12.2425													7.84					1.0753	1.42794		1.66641
		10.0275	14.0205		8.9785														14.24								1.21724
		3.9805	16.075		8.379														15.52								2.47472
		8.909	5.05		8.1255														6.72								1.73849
		3.271	21.359		7.358														11.2								1.72323
		13.8595	27.0095		9.778														5.92								2.0653
		5.6595	26.0595		8.8615														5.44								1.06385
		7.003	21.5345		9.278														8.8								1.70327
		6.5825	32.561		7.3255														6.08								1.09976
		13.609	10.123		9.0355														8.48								1.60277
		23.559	29.8425		12.2745														7.68								2.15427
		25.568	13.7975		15.3875														8.8								1.72503
		25.244	14.0335		25.8415														2.24								1.21478
					8.604														17.12								1.29338
					9.036														12.32								1.34815
					8.833														12								1.58168
					11.8025														3.2								1.50075
					6.854														0.8								1.11475
					11.2325														6.88								2.07048
					11.7795														9.44								1.57369
					13.4185														6.08								1.06213
					12.5935														2.56								1.79499
					20.1495														0.96								1.8835
					14.271														3.2								1.8161
					19.2165														4.32								1.36359
					15.736														4.48								1.34044
					10.859														3.52								1.37665
					11.7105														4.64								1.44777
					12.445														7.52								1.59547
					15.5635														3.2								2.03262
					8.103														2.72								1.77959
					7.5525														3.36								1.18915
					8.9785														4								1.16044
					11.493														1.12								1.15402
					12.017														4								1.52368
					9.693														0.96
					8.438														8.32
					15.537														4.32
					14.595														4.48
					14.6585														8.96
					6.2395														4.48
					10.2715														17.92
					7.3965														4
					10.266														1.92
					32.3385														5.76
					5.72														3.04
					24.0595														2.08
																			3.2
																			2.88
																			2.08
																			13.28
																			3.68
																			12
																			3.52
																			2.72
																			1.12
																			3.04
																			7.68
																			4.16
																			14.4
																			6.88
																			7.52
																			6.56
																			4.64
																			5.92
																			8.32
																			9.6
																			7.68
																			7.2
																			2.88
																			5.92
																			0.96
																			4.32
																			9.92
																			10.24
																			4.16
																			3.68
																			6.4
																			2.08
																			11.52
																			12.96
																			2.4
																			4.16
																			8.48
																			6.24
																			2.4
																			6.24
																			9.6
																			6.88
																			7.52
																			7.84
																			3.36
																			5.76
																			4.16
																			7.52
																			8.32
																			2.56
																			2.72
																			3.36
																			7.68
																			4.96

## Sheet: Fig. 5
Fig. 5 The induction of IFN, ISG and SASP genes in BJ-RASV12 cells depends on MRE11.
Fig. 5a	BJ-Ctrl vs BJ-RASV12+ DMSO IFN-a responses							Fig. 5a	BJ-Ctrl vs BJ-RASV12+ Mirin IFN-a responses							Fig. 5b
Genes,"logFC","logCPM","PValue","FDR"								Genes,"logFC","logCPM","PValue","FDR"								IL6
LPAR6,-1.71204269584099,4.54067021271835,1.71560672081762e-07,3.25118868990635e-06								LPAR6,-2.21198432796039,4.41221235157518,2.50407604824461e-10,7.77794666819647e-09								BJ	BJ-RAS	BJ+Mirin
SAMD9L,1.30745802931513,7.54311272774155,1.28880802127316e-16,1.60890974685308e-14								C1S,-1.22515243519307,7.18784195514597,9.83020819570308e-06,0.000101180469716295								1	21.0256	0.57241
IFI27,3.67723196015417,6.54153684316812,6.51755633159033e-12,3.54779955242511e-10								CSF1,-1.10387035914011,5.8062845760932,5.87149351672218e-05,0.00047711186739598								0.935	21.3572	0.55241
CCRL2,3.0417630854565,-0.524487748138134,1.02705154437904e-11,5.40903114919373e-10								GBP2,-1.36943127231972,4.21233670238204,0.00346706794380961,0.0152384554784018								1.0675	19.7214	0.592147
OASL,2.87918601878495,4.25813714623373,3.64044675012528e-09,1.08588405451082e-07								IL7,-1.23134839683193,1.53158162207493,0.00453118529615169,0.0189326362546556
SP110,1.38119968691439,6.33548210037488,5.37714430117111e-09,1.52048679375229e-07								CCRL2,3.02170660865056,-0.570562518080285,9.28430063923226e-16,6.55646486397442e-14
WARS1,1.11911613755824,8.37485040987421,2.9710321171821e-07,5.22659752305531e-06								OASL,2.38679903223917,3.80826263904471,2.92702794081786e-08,5.68370357731193e-07
RSAD2,3.23938970541619,5.91684152674178,4.58153928809412e-07,7.51096124730061e-06								WARS1,1.09049811937942,8.32794930918909,1.64928835517093e-07,2.72964788742091e-06								CXCL1
USP18,1.40130974649774,5.99419628198859,1.24340177600665e-06,1.79901056750285e-05								IFI27,2.62867898145881,5.57447381077551,8.7676049294702e-06,9.18363058719269e-05								BJ	BJ-RAS	BJ+Mirin	BJ-RAS+Mirin
SAMD9,1.11888259696167,8.1349204165608,1.23446952837977e-05,0.000131924635141307								RSAD2,2.04334120647184,4.86513100726502,0.000383252100168552,0.00243143172347658								1	20.1585	0.545362	4.4578
LAMP3,3.93640250861123,-1.36293544175806,1.27946326061202e-05,0.000136042866442235								ISG15,1.0364142386964,8.30713990461305,0.00309208353796971,0.0138875170308899								0.95321	19.9524	0.594217	4.52013
TAP1,1.07810601611226,7.47311191386419,4.07464629044087e-05,0.000368929025395858								ISG20,1.34217872366032,2.32656688665901,0.0101657331710071,0.0364503565521448								1.0752	21.5214	0.571246	4.35214
IFIT2,1.45933108433668,6.48826750221196,0.000145405959543897,0.00108478381416259
IFI44L,1.27452071219511,7.17056309645521,0.000147267815752438,0.00109624757017484
MX1,1.47110369216035,8.61678123372922,0.000233958369480236,0.00161066192845197
BATF2,1.39782621425369,4.83162014026908,0.000395810808646554,0.00251013292784319
ISG15,1.07603176618067,8.35969531657837,0.000517995398587367,0.00312335472357528
BST2,1.62251515547633,6.27092458823266,0.00166872132836221,0.00817880941413521
CMPK2,1.66715861669068,4.07074643499901,0.00216925085289404,0.0100906388693964
CXCL10,1.8795911154347,-2.63763110751602,0.00387358859433652,0.0161508136022646
ISG20,1.68446313096062,2.61080899465494,0.00402307985663849,0.0166997450305243
OAS1,1.13167079255927,7.02965203671664,0.00425025181660595,0.0174111555336072
IFIH1,1.03150981862134,6.01523595776604,0.00746634552949674,0.0273365894435387
IFIT3,1.06519572574355,8.21282083904889,0.00874198293054528,0.0310035013317508
CXCL11,2.19223159287856,-1.900270605242,0.0123552043024752,0.0409161442541981
Fig. 5a	BJ-Ctrl vs BJ-RASV12+ DMSO ISGs							Fig. 5a	BJ-Ctrl vs BJ-RASV12+ Mirin ISGs responses
Genes,"logFC","logCPM","PValue","FDR"								Genes	logFC	logCPM	PValue	FDR
IRF6,-2.09445838294389,-2.29694801440118,0.000429397981822927,0.0026762737380406								IRF6	-2.37125022691375	-2.36702521398887	2.23084324521136e-05	0.000207142213594272
IFI27,3.67723196015417,6.54153684316812,6.51755633159033e-12,3.54779955242511e-10								GBP2	-1.36943127231972	4.21233670238204	0.00346706794380961	0.0152384554784018
OASL,2.87918601878495,4.25813714623373,3.64044675012528e-09,1.08588405451082e-07								OASL	2.38679903223917	3.80826263904471	2.92702794081786e-08	5.68370357731193e-07
RSAD2,3.23938970541619,5.91684152674178,4.58153928809412e-07,7.51096124730061e-06								IFI27	2.62867898145881	5.57447381077551	8.7676049294702e-06	9.18363058719269e-05
OAS3,1.22844735655884,8.46401557972116,3.91534681875766e-05,0.000356100053623977								RSAD2	2.04334120647184	4.86513100726502	0.000383252100168552	0.00243143172347658
IFIT2,1.45933108433668,6.48826750221196,0.000145405959543897,0.00108478381416259								IRF5	2.12918095357241	-2.14446284170941	0.00106352989734951	0.00573733588216482
MX1,1.47110369216035,8.61678123372922,0.000233958369480236,0.00161066192845197								ISG15	1.0364142386964	8.30713990461305	0.00309208353796971	0.0138875170308899
ISG15,1.07603176618067,8.35969531657837,0.000517995398587367,0.00312335472357528								ISG20	1.34217872366032	2.32656688665901	0.0101657331710071	0.0364503565521448
IFIT1,1.16955191758063,8.40841697349947,0.000721650053166915,0.0040853101598999
BST2,1.62251515547633,6.27092458823266,0.00166872132836221,0.00817880941413521
OAS2,1.03510511204155,7.77501037452686,0.00189491049385449,0.00904672140309623
IRF5,1.80539051242319,-2.33044542000149,0.0025752154611554,0.0115857197455558
ISG20,1.68446313096062,2.61080899465494,0.00402307985663849,0.0166997450305243
OAS1,1.13167079255927,7.02965203671664,0.00425025181660595,0.0174111555336072
IFIT3,1.06519572574355,8.21282083904889,0.00874198293054528,0.0310035013317508
Fig. 5a	BJ-Ctrl vs BJ-RASV12+ DMSO SASP genes							Fig. 5a	BJ-Ctrl vs BJ-RASV12+ MirinSASP genes
Genes,"logFC","logCPM","PValue","FDR"								Genes	logFC	logCPM	PValue	FDR
IGFBP7,-1.52822218919388,9.33912341298913,9.18783605255471e-17,1.1820045877382e-14								IGFBP5	-2.70062523566366	10.8876695630365	2.03589899121178e-34	9.4298050922362e-32
TGFBI,-1.6050096148569,5.72227308602613,9.36007433785808e-13,5.82086098951743e-11								IGFBP7	-1.93210980679314	9.21822917280225	2.60009840395433e-27	7.58265734545791e-25
TNFRSF11B,-1.30711933272393,9.41841579168932,2.49185710255972e-12,1.45816901907774e-10								TNFRSF11B	-1.78086863746719	9.26896866938495	2.73559852738666e-22	4.78668951214278e-20
IGFBP5,-1.34519768972932,11.1893532596445,1.08118771396191e-10,4.55531413585001e-09								TGFBI	-1.8757202147065	5.63161968391444	5.35597068020094e-18	5.58581630939102e-16
LTBP3,-1.5056492856897,7.52321885210464,6.30072714679811e-10,2.24021423217275e-08								IGFBP3	-1.83859115116031	9.80953011838479	7.55689889130951e-16	5.50953906205288e-14
IL33,-3.74706236967811,-1.79433578047087,2.74348859238497e-09,8.45641335761754e-08								LTBP2	-1.01191856982532	6.76697522410794	9.54896041463831e-16	6.71326020579126e-14
CXCL12,-1.86260542557641,7.0766055271235,8.29505741368447e-08,1.72375588893741e-06								CXCL12	-2.21901685334841	6.9803343608577	1.12450139982698e-12	4.86501319903166e-11
IGFBP6,-1.10776923431226,8.72286249183834,3.6194639476288e-07,6.17397023374374e-06								IL33	-4.62333032913026	-1.86492548729002	1.49985595958623e-10	4.86002708879916e-09
PLAUR,1.73743057365343,7.37974877713375,3.51658531075604e-29,1.91177458845715e-26								LTBP3	-1.29997385607566	7.55246640180045	4.7571780187757e-09	1.10658847030546e-07
SERPINB2,3.72504844046538,8.44418788632063,5.97958561080509e-24,2.01547912597796e-21								WNT5A	-1.09345533877722	8.21327399362653	4.7830062235531e-09	1.11095548685124e-07
ANGPTL4,2.14650245293696,4.39163388025616,4.93828173167529e-18,8.08008369164308e-16								MMP2	-1.01488728623874	10.0876075055119	1.31165678658999e-08	2.74680466425787e-07
LIF,2.63772687682803,4.71381369685465,9.23809037659177e-18,1.46876921808209e-15								LTBP1	-1.07829350769265	7.72364697604557	1.69952711542666e-07	2.79959759557939e-06
F3,1.5969630788096,7.76559757239056,1.05440852483039e-16,1.33608623074937e-14								FGF7	-1.33069976086342	4.15524394957141	7.45885938949352e-07	1.05158565502009e-05
INHBA,4.23411991208514,2.61738605267536,2.67985880213303e-15,2.67240594037562e-13								IGFBP4	-1.13374807865525	9.86926636609828	1.83083973484213e-06	2.31955463751359e-05
PTHLH,2.70903128857225,1.05485988303315,7.06069232762419e-13,4.44006894766606e-11								SERPINE2	-1.21382873203548	9.2103608363142	2.57785231104236e-06	3.14005628918896e-05
SERPINB8,1.01002842875487,6.17859282624767,6.79786371159161e-10,2.39674470986304e-08								PLAUR	1.94458818557274	7.51395950659424	1.12116695667046e-36	5.88537907788212e-34
CXCL8,4.66990430218236,6.09928444355161,6.37482311573164e-09,1.76993235534473e-07								SERPINB2	3.36377226516785	8.08574770431253	5.97657810781907e-23	1.13396568725223e-20
AREG,1.9201096343796,3.27093731036313,1.56247783360614e-08,3.9777098081215e-07								ANGPTL4	2.45419214386249	4.61787699294809	2.20163433998896e-19	2.75169345921795e-17
CCL20,8.01276779182652,0.293957755332291,1.32159663022341e-07,2.61418638605107e-06								LIF	2.38793043181176	4.4743441792318	9.64280587457542e-19	1.10039787617981e-16
CXCL1,3.70506001328675,3.78732460625672,2.39229018223418e-07,4.32125042242151e-06								INHBA	3.85624411974966	2.23005790056596	6.58051498508399e-16	4.84252102734124e-14
SERPINE1,1.85856259438988,11.0325697881931,3.02738805042155e-07,5.30911246761232e-06								PTHLH	3.29630595155171	1.5471151628913	2.35906555606347e-14	1.37594682877361e-12
MMP3,2.03618550453426,7.83979166564325,5.77371146133713e-07,9.16236904500138e-06								AREG	2.30900097920196	3.55867707793737	4.91865118096829e-14	2.71785679992592e-12
CXCL2,3.86521858814604,1.75702924509168,3.12400341231526e-06,3.99157160786574e-05								CXCL8	3.32919215483455	4.8140187091148	3.5205852872278e-08	6.70401174162798e-07
IL1A,2.5983705044899,4.17819525151211,3.28700286861129e-06,4.15572838294869e-05								SERPINE1	1.96150811078362	11.0867695254029	4.77283880259014e-08	8.80124888327747e-07
FGF1,1.49274026189792,6.081728627593,0.000121903918214085,0.00093299125052769								CCL20	6.1539024374523	-1.51602469896452	9.92718836332456e-06	0.000101978709944968
IL6,2.91425070358906,4.70836163612005,0.00013971496671867,0.00104983360397858								CXCL2	2.78951682055115	0.756268171539853	0.00136693357428441	0.00707642009461899
CCL2,1.17445194353257,3.89101558815571,0.000198616779181091,0.00141116719204845								CXCL1	2.34853236673821	2.55864060598476	0.00159864710054914	0.00803815279037286
CCL5,1.92329686578396,2.60567397297196,0.00020389472956357,0.0014419798058476								IL1A	1.64564330324325	3.37787271139839	0.00309267984679522	0.0138875170308899
IL1B,2.7073079932996,4.98433736702473,0.000204619018335875,0.00144387536390565								IL1B	1.75130498001384	4.16979092167687	0.0122824788324613	0.0422324184833189
TGFA,4.28938340653071,-2.26849344527681,0.000560599609222386,0.00333137701488888

## Sheet: Fig. 6
Fig. 6 TREX1 modulates senescence in BJ-RASV12 fibroblasts.
		Fig 6c					Fig 6d
			Exp name:	ht33-6			BJ	BJ-RASV12	BJ-TREX1	BJ-RASV12+TREX1	BJ-TREX1/D18N	BJ-RASV12-TREX1/D18N
							10.72	25.91	10.96	16.77	26.08	28.38
			conditions:	TREX1-GFP+ MN (%)			8.11	18.91	8.83	7.92	25.34	37.73
			BJ RAS ctl	0	0		5.43	17.86	10	9.32	21.02	21.06
			BJ RAS GFP-TREX1	33.3333	34.8837
			BJ RAS GFP-TREX1-D18N	44.4444	29.7872
		Fig 6e	BJ-Ctrl vs BJ-TREX1-D18N ISGs					Fig 6e	BJ-Ctrl vs BJ-TREX1ISGs
		Genes,"logFC","logCPM","PValue","FDR"						Genes,"logFC","logCPM","PValue","FDR"
		RSAD2,3.70216350363625,5.82919667714709,8.42394543014965e-161,1.35162204426751e-156						RSAD2,1.26718651020788,3.6370279695756,0.00118657341146948,0.0231655185200585
		IFIT2,1.74306375882926,6.48385217689686,5.05711623818612e-88,4.05707150208482e-84
		IFI6,2.12887433075847,10.0596613482052,2.3401861398134e-77,1.25160955377687e-73
		IFI27,2.6600556286893,4.03089504730261,2.39137745536058e-49,3.83696512712605e-46
		OASL,2.1361919952754,4.11888556880638,6.03708330721704e-39,6.91892869030696e-36
		HLA-B,1.42945413135595,10.197343576143,2.64215492268513e-38,2.64958598340518e-35
		OAS3,1.19694698266715,8.25111578663455,1.478881285985e-26,6.08426929067419e-24
		XAF1,1.66285394476817,7.0624062148015,2.23635079984233e-25,8.15505649624324e-23
		IFIT3,1.39697257676871,8.09121380888772,5.43766772417702e-24,1.64617695536642e-21
		MX1,2.03854861426494,8.40641963251393,1.10882674484675e-21,2.69562501834335e-19
		IFIT1,1.41896776525027,8.15744775658911,2.5703244352833e-20,5.42642836370007e-18
		MX2,2.01126410359766,6.76081002183932,7.16187794417516e-18,1.10492626552202e-15
		OAS2,1.54183597282392,7.66531505399571,5.40103088633711e-16,6.77027660713117e-14
		BST2,2.25612367623431,5.49126374847001,1.28278366586222e-15,1.51340175873231e-13
		HLA-F,1.49550821932702,5.27418374552876,2.50777529172793e-15,2.86152657855123e-13
		OAS1,1.68741530940372,6.71900862704561,5.94577201630432e-15,6.46877338260225e-13
		IRF7,1.35725115952395,5.69251292383027,1.43318794338582e-12,1.11089374645534e-10
		ISG20,1.52576685512938,1.78282972247397,1.34167108307286e-11,8.82258710159999e-10
		HLA-H,1.23667355917184,2.41652886629337,2.28693926011183e-11,1.46190997723085e-09
		ISG15,1.39033229615856,7.72637506368328,4.99521292736466e-10,2.62780955473987e-08
		IFITM1,1.11014757132516,8.06745525623914,3.45290886204216e-08,1.27654199749923e-06

## Sheet: Fig. 7
Fig. 7 IFN-b induces replication stress and senescence in BJ fibroblasts.
									Fig 7c		individual fork length (𝜇m)
														Exp: ht29-3							Exp: ht35
	Fig 7a
													ctl		(+)Dox		IFNb 50 U/ml			ctl		IFNb 50 U/ml		(+)Dox
	Ctrl	RASV12	Ctrl + INF-b	RASV12 + INF-b																16.85		9.595		9.9
	8.79	29.81	59	84.83									18.426		16.607		2.715			18.858		13.48		11.788			Fig 7e	53BP1 foci number (mean)
	20.67	46.45	72.24	86.899									16.946		14.652		10.969			31.305		15.869		9.014		Exp#	Exp name:	BJ-RAS ctl D5	BJ RAS DOX D5	BJ-RAS IFN50 D5	BJ RAS IFN 100 D5	BJ RAS DOX + IFN50 D5	BJ RAS DOX + IFN100 D5		BJ-RAS ctl D8	BJ RAS DOX D8	BJ-RAS IFN50 D8	BJ RAS IFN 100 D8	BJ RAS DOX + IFN50 D8	BJ RAS DOX + IFN100 D8
													22.029		12.459		2.979			32.292		12.34		9.435		EXP#1	ht35-2	0.7606	1.92	1.184	0.9662	4.173	3.732		0.4895	4.256	0.5868	2.857	3.031	3.296
													15.368		11.494		5.211			34.058		9.184		9.701		EXP#2	ht33-6	0.5475	1.6626	0.95	0.7938	2.265	3.0765		0.4921	2.0789	2.75	4.6274	3.3018	2.875
													14.458		16.28		2.848			25.369		10.182		16.333		EXP#3	ht35-4	0.872	1.851	2.554	6.242	2.851	4.939		1.374	2.902	7.75	7.474	3.358	5.493
													14.362		17.879		7.274			22.416		16.111		12.75
													17.595		6.75		1.773			8.781		9.717		9.378
													14.649		5.909		10.993			17.424		18.397		12.595
													19.51		8.778		1.466			34.03		7.659		6.48
	Fig 7b		BrdU positive cells (%)										23.556		6.914		1.845			27.812		8.744		8.285
	Exp#	EXP #1	EXP #2	EXP #3	EXP #4	EXP #5							14.555		20.865		3.419			24.23		17.898		9.021
		ht29-3	ht28-1	ht28-2	ht31-2	HT37							18.658		14.589		14.953			15.776		14.313		17.088
													12.219		7.309		11.412			20.223		11.008		9.993
	CLT NT		17.2043	18.0929		21.7							17.006		6.428		1.8			17.077		7.929		22.229
	DMSO	15.1613	21.9512	14.8459	20.2454								15.042		12.11		3.405			33.871		16.049		17.538
	RASv12 OE		5.71429	10.495									13.422		11.613		17.376			49.066		10.059		32.888
	RASv12 OE (DMSO)	3.8835	9.80392		7.61421	6.55							14.13		8.165		0.965			28.32		8.16		9.817
	IFNb 50	4.03587	8.16327	2.7027	7.33945								19.434		8.441		0.618			62.986		11.256		12.215
	RASv12 OE + IFNb 50 U	6.66667	4.83871	4.41989	2.91262								14.876		3.906		0.839			26.053		10.544		11.801
	IFNb 300		0	0		4.04							21.176		6.671		5.016			16.995		15.665		14.807
	RASv12 OE + IFNb 300 U		3.07692	3.63636									15.019		7.888		5.765			40.971		12.43		11.191
													13.745		5.955		6.371			18.228		5.976		13.596
													10.294		10.548		1.519			34.118		10.506		10.342
													17.133		4.633		1			29.258		4.921		3.794
													15.109		3.281		4.704			22.987		7.638		11.718
													17.574		1.927		14.14			8.832		15.722		18.374
													14.651		2.269		2.472			34.944		10.354		12.456
													15.273		4.638		6.783			9.252		10.864		15.489
													13.722		8.088		1.944			10.342		13.728		13.684
	Fig 7d	Frequency of micronuclei (%)											12.597		6.149		1.388			41.58		11.416		6.127
													17.992		7.57		2.96			27.618		16.204		12.301
													22.251		7.03		1.12			35.828		13.566		8.971
													17.897		4.733		1.614			29.798		11.603		14.723
	ht35-2 MN%												10.514		8.863		4.294			17.906		11.754		9.746
		IFNb	0	50	100								19.079		10.664		1.387			34.836		15.084		6.61
													12.144		8.521		15.904			22.182		8.352		7.349
													14.897		9.231		1.985			19.684		10.192		16.067
	d5	(-)Dox	3.42052	3.37079	5.38721								15.312		5.623		1.783			23.455		27.058		8.886
	d5	(+)Dox	3.49206	5.06329	8.21256								11.238		0.663		0.851			21.347		7.366		4.882
	d8	(-)Dox	3.4965	9.09091	2.52101								12.771		4.26		4.421			46.96		8.576		16.808
	d8	(+)Dox	11.1111	24.6032	8								15.903		6.649		0.569			17.729		14.26		6.914
													14.031		9.569		13.498			30.371		8.268		14.607
													8.599		14.613		12.748			8.465		23.898		7.425
	ht33-6 - MN%												8.301		9.907		3.829			10.907		4.495		15.302
													20.624		4.409		4.421			32.402		3.7		15.806
		IFNb	0	50	100								20.087		8.489		0.569			49.495		11.844		9.061
													14.15		8.28		13.498			35.34		19.339		20.373
													17.404		6.117		12.748			52.035		15.335		22.169
	d5	(-)Dox	2.26244	4.9505	5.15464								13.132		7.776		3.829			19.361		11.54		23.692
	d5	(+)Dox	8.43373	14	16.3934								18.411		6.022		1.456			25.08		17.512		12.923
	d8	(-)Dox	3.90625	37.5	40								17.382		7.969		6.997			24.444		13.107		6.472
	d8	(+)Dox	8.2397	33.9623	65.625								15.778		8.227		2.429			26.032		3.663		5.089
													15.302		3.566		6.802			21.156		14.3		12.188
													14.696		2.679		13.389			26.15		17.473		23.135
	ht35-4 MN %	IFNb	0	50	100								16.795		7.158		2.17			32.649		6.552		15.352
													10.825		5.259		3.203			18.901		16.792		14.555
													12.892		7.982		9.463			23.042		7.815		16.903
	d5	(-)Dox	4.87805	6.52174	10.9375								12.411		6.456		7.509			17.537		16.931		14.877
	d5	(+)Dox	12.5984	13.7931	13.253								13.735		5.397		2.092			4.468		18.275		12.953
	d8	(-)Dox	2.90323	6.59341	8.53659								14.8		5.255		5.579			33.035		12.337		12.094
	d8	(+)Dox	10.9375	24.5283	8.69565								18.909		7.478		14.587			27.009		27.139		13.202
													3.917		5.527		1.9			25.991		20.523		7.095
													19.28		6.033		7.825			16.37		18.063		15.785
Fig 7e													0.582		9.702		4.793			26.293		3.028		19.344
BJ-RAS ctl D5	BJ RAS DOX D5	BJ-RAS IFN50 D5	BJ RAS IFN 100 D5	BJ RAS DOX + IFN50 D5	BJ RAS DOX + IFN100 D5		BJ-RAS ctl D8	BJ RAS DOX D8	BJ-RAS IFN50 D8	BJ RAS IFN 100 D8	BJ RAS DOX + IFN50 D8	BJ RAS DOX + IFN100 D8	22.569		8.291		5.077			23.62		11.595		19.222
0.7606	1.92	1.184	0.9662	4.173	3.732		0.4921	2.0789	2.75	4.6274	3.3018	2.875	17.236		8.156		7.284			25.025		2.669		18.35
0.5475	1.6626	0.95	0.7938	2.265	3.0765		1.374	2.902	7.75	7.474	3.358	5.493	26.382		5.586		3.997			29.999		8.244		14.369
0.872	1.851	2.554	6.242	2.851	4.939		0.447	1.143	3.96	3.83	5.338	5.971	18.638		7.525		15.887			19.752		5.867		15.33
													21.482		7.167		1.161			22.572		2.686		24.395
Fig 7f						Fig 7g							23.936		3.852		6.068			27.965		7.668		18.25
													25.095		3.31		7.843			28.295		6.285		12.977
IgG+RASV12	a-IFNR+RASV12	a-IFNR-Ctrl	IgG-Ctrl			IgG+IFN-b	a-IFNR+IFN-b	IgG+Dox	a-IFNR+Dox	IgG-Ctrl	a-IFNR-Ctrl		21.283		4.114		2.138			23.915		1.618		15.938
7.2165	4.57739	12.0429	12.6213			64	27	20	19	6	8		14.076		4.036		7.795			25.713		5.12		4.679
4.01214	4.25	11.9388	7.17231			46	15	40	13	10	11		6.761		7.739		11.003			33.342		7.219		12.532
	5.91346	9.743	14.3295			48	20	33	16	15	8		1.631		8.501		14.384			32.355		6.522		5.993
4.77213	3.72839	5.7772	10.7208			21	21	21	19	7	13		4.811		7.263		18.349			32.605		5.783		8.835
2.92479	4.57739	5.87364	11.5061			30	21	25	20	7	12		8.051		6.633		4.015					5.247		12.257
3.91369	3.82028	6.48322	11.7386			38	26	46	20	10	10		14.599		7.572		8.812					4.842		13.914
3.75542	6.23694	8.49238	12.7907			48	35	37	11	9	17		14.694		5.776		5.77					6.773		10.704
2.66092	4.57739	7.69001	10.7316			54	24	26	16	10	12		14.609		6.941		4.225					4.211		8.81
4.11526	6.5068	6.06536	9.44227			48	15	37	24	11	12		15.451		7.268		7.41					3.196		16.139
4.68966	7.70271	7.57277	14.0062			48	12	31	16	10			21.465		2.264		14.139					2.254		11.97
4.22271	5.27822	5.74831	13.1692				18	26	24				15.753		7.853		9.976					2.489		15.055
	5.28096	8.76013	10.7517										15.592		7.294		13.568					7.21		16.659
6.25545	4.19869	7.16618	6.35172										16.652		6.571		6.011					5.349		8.185
3.48811	4.72343	6.6917											14.02		7.534		6.721					3.388		10.465
6.12944	4.56158	7.02542	12.07										10.278		8.616		13.046					2.904		18.206
4.34416	6.15766	8.76251	12.9301										17.078		4.399		2.45					2.677		16.276
3.72839	5.27822	7.52591	6.15766										23.526		6.029		2.115					1.328		19.894
4.33417	5.16196	6.97787	11.2727										15.306		1.485		11.724					5.81		4.657
4.26019		7.39201	10.2283										12.918		6.196		5.843					3.686		5.71
5.33811	6.56869	6.7536	11.6843										16.501		2.612		7.416					1.885		18.061
2.93465	4.7993	6.75668	11.8391										10.922		4.725		8.81					6.542		6.816
4.11175	5.53741	8.45309											17.627		4.376		9.033					10.106		22.531
3.00761	4.94171	7.23553	9.25681										9.616		14.641		6.683					14.071		20.142
3.60624	4.95047	6.78127	10.54										16.651		11.286		14.399					9.164		15.388
4.08708		8.59951	7.30209										15.773		15.227		5.96					11.158		17.258
4.81433	5.78	8.52417	11.4103										11.949		7.337		4.263					4.32		11.635
3.72839	6.88867	9.39729	10.8441										16.227		4.243		3.766					4.011		7.252
4.09414	7.76809	7.39201	12.7545										16.685		2.978		10.768					3.364		20.017
4.09414	4.71424	5.49287	13.09										14.602		3.637		8.606					7.701		30.187
4.70197	4.19869	6.21447	7.43544										15.621		6.149		11.632					2.481		19.51
3.4		7.52591											22.509		3.786		10.709					7.361		19.449
3.02676	5.90123		4.43306										23.52		3.696		6.848					2.682		15.837
4.5266	4.56791	7.31277	5.44										21.377		7.868		19.133					12.063		15.732
6.18108	4.96505	6.939	6.40835										6.807		5.779		12.561					1.355		18.191
5.94757	4.95631	7.10494	9.7628										2.081		7.652		2.165					1.155		18.626
3.63816	3.72839	6.97191	9.03562										14.485		6.708		9.844					5.908		29.005
6.53119	5.63057	7.50099	8.16708										20.003		7.51		19.058					2.913		16.881
3.82028	5.84958	7.16328	12.7907										20.898		8.055		6.723					15.381		13.968
2.58936	3.98323	7.31277	6.53119										16.513		7.963		6.015					3.851		11.168
3.85417	5.93054	7.21249	14.0062										10.412		12.406		2.172					3.283		16.355
2.66092	4.81433	7.11665	5.52958										3.684		6.757		10.921					4.271		32.949
3.91369	5.13951	5.68278	5.28096										18.653		7.012		2.658					4.466		29.977
	4.09414	5.93005	5.12544										14.94		3.112		10.096					5.106		14.09
4.209	3.74386	10.5864	8.5829										3.494		6.642		8.891					12.034		22.123
2.52723	6.63871	7.87186	10.9752										4.516		14.235		10.971					3.432		15.203
4.25	5.27274	6.78127											8.958		4.18		6.857					6.609		21.71
2.97378	6.98863	9.05448	7.86606										17.814		6.336		11.186					4.485
2.36171	4.09414	7.35532	6.47341										15.819		6.833		6.917					6.397
3.77461	5.44266	7.2096	7.3179										13.451		14.891		10.305					7.417
4.09414	6.02961	9.85977	6.66478										8.502		11.136		2.845					4.395
3.72839	5.28096	8.03667	4.59										8.266		9.023		3.034					4.85
2.895	8.16177	7.47041	10.066										14.472		5.033		13.624
3.77461	6.53119	8.49238	12.92										8.462		4.506		1.325
3.27001	8.87426	8.19308	3.96869										12.352		6.143		1.314
2.89	4.49135	8.679	4.37069										8.769		6.999		9.955
4.09414		6.59144	8.16										14.42		7.76		4.652
3.57404	5.37587		5.29462										6.437		7.033		4.194
	4.81433	9.05448	5.45061										1.953		4.76		8.234
4.10824	4.4623	8.2235	4.6401										11.926		7.272		3.719
2.814	6.25082	6.58512	12.7545										14.093		7.915		5.339
4.26358	5.44266	7.0343	7.66698										12.186		6.768		3.303
3.5497	3.53747	8.76251	7.17432										11.209		5.818		3
2.96892		7.69813	8.27256										10.097		0.812		5.538
2.68794	5.47442	8.84993	10.88										8.516		6.806
2.68794	5.05446	7.42571	11.9109												7.145
3.6698	7.21249	10.1283	13.3685												12.733
2.96892	5.49287	9.05448	4.22271												20.483
3.44224	4.33417	8.3266	7.82739												16.459
2.63911	6.31064	9.13455	6.34717
2.36783	4.4623	7.67918	6.06783
3.17586	7.45678	6.71033	10.3923
2.63911	4.01214	9.13455	7.3179
3.28324	7.27632	6.29762	4.74175
3.60223	4.35412	9.90399	5.44266
3.3008	5.18152	6.5788	7.38082
3.60223	5.5348	8.45309	13.3133
3.9796	5.55044	8.2235	7.83661
4.19869	5.17035	6.24453
2.06814	4.35412	8.84993	5.61
3.73226	4.38719	8.45309	9.19416
3.42118	7.0933		9.86586
3.76311	4.4623	10.8024	7.91003
4.04085	3.96869	8.25129	4.80833
2.52723	3.98323	7.42571	11.2251
4.05513	3.50464	10.2448	6.78724
5.43203		8.77437	4.37069
3.44224	6.12944	7.28997	13.9566
3.22552	7.33368	6.53119	5.4107
2.74643	7.83108	7.23553	5.17035
2.97378	7.40623	7.87979	6.16001
3.80132	10.1346	7.31277	8.41457
3.82028	5.65873	8.30658
5.71463	6.46224	9.05448	6.54224
3.44224	7.08515	8.07026	10.7221
3.92476	5.61257	10.8024	12.9301
5.16196	5.95	5.87364	5.31097
4.04085	5.63057	7.21249	5.29462
2.45178	7.87524	7.38919	5.00274
4.04085	6.77018	6.35354	12.2695
3.12541	7.3179	7.88243	7.49737
	5.25077	7.75468	6.83814
4.57739	6.54003		10.8853
2.63911	6.32665	7.42571	8.20415
3.28324	6.008	8.68619	6.87607
2.236	7.35532	8.49238	10.4048
3.9796	5.75243	6.29762	5.7725
2.89	5.98873	6.83933	8.72979
2.96892	5.71463	8.17019	7.00309
2.63911	7.46453	7.548	6.34717
3.71286	8.09778	8.46293	3.17586
3.38723	7.55114	8.52173	3.58615
4.19869	7.65	6.78127
2.96892	5.17035	7.16328	13.94
2.63911	10.3379	6.78127	8.17592
2.74643	11.7828		5.67403
3.44224	5.17035	8.38636	6.8191
2.89	5.89388	7.23553	5.67403
3.28324	6.56649	9.77711	5.48233
2.68794	6.18108	9.12316	11.5712
3.17586	6.61473	8.76251	5.32456
4.6245	6.39028	9.2049	6.85292
4.57739	8.52716	7.87451
4.08708		8.1651	6.56209
3.66191	6.82757	7.67918	10.146
3.9796	7.61213	8.18292	10.2
3.9796	4.83231	9.25225	10.5414
4.13977	7.03808	8.12166	7.07494
2.96892	6.70585	7.62207	7.65
3.38723	5.17035	7.36946	10.4076
5.80992	6.72521	9.24325	7.85871
4.83828	13.6731	8.78859	10.1089
4.35744	6.22534	11.0424	8.09778
	11.9303	9.05448	8.30046
3.66191	7.94829	10.5154	11.1243
3.35292	7.17231	9.8005	12.5846
5.09433	6.5068	7.17489	10.4754
3.50464	8.44029	8.99684	10.9145
3.12541	4.90355	7.48433	8.53732
3.28324	7.87524	10.0043	9.74354
3.66191	5.49287	8.50218	10.9923
3.80132	6.72521	9.93545	9.35
2.66092	9.24431	11.0838	7.65
3.60223	7.90271	11.7473	8.70825
3.38723	5.70197	8.1651	8.46935
4.4623	5.40001	7.99774	9.21457
3.76311	6.74238	8.92252	11.1243
4.44933	11.4293	10.3297	10.363
3.6698	6.2923	8.72204	7.75319
4.25	6.88448	7.52315	7.30209
2.89	5.71463	9.16412	8.46935
3.35292	6.08211	9.87031	9.72424
3.38723	6.32665	8.83817	6.83814
	4.94171	9.03147	8.23053
3.9541	8.06381	8.38636	8.33694
3.6698	8.35771	9.56192	11.0696
5.45061	6.08211	8.1651	9.06755
4.53617	6.41511	9.01301	8.23053
4.51701	5.61257	6.78127	12.1879
6.17875	7.83108	9.67657	10.7208
4.61825	7.16626	8.3938	9.72424
5.02292	6.64959	5.35476	8.44029
3.76311	5.78	10.5923	8.58121
4.73565	7.2225	10.6491	7.68204
3.58615	8.37153	8.00034	9.21457
3.76311	5.89143	9.2049	9.42542
4.86806	6.39028	8.76251	8.81709
3.27001		8.72204	11.7644
4.10824	7.2225	9.05907	6.36536
3.66191	7.51469	6.92699	9.86147
4.78724	6.74238	7.92193	11.5162
4.64321	7.96827	9.5008	7.59122
3.66191	7.41208	7.22978	10.1232
5.85452	7.48772	7.04317	12.8527
	12.7182	9.20038	10.7046
3.80132	8.53732	7.92193	9.14846
4.49135	6.46224	8.41113	8.53562
4.57739	5.47442	7.88243	9.50329
6.16235	7.3179	9.61401	8.41457
5.37587	8.39738	9.69805	9.13898
4.25	7.87524	9.16412	9.82624
4.41018	8.45568	8.77437	6.97207
3.07883	10.4754	10.0043	9.18629
3.76311	7.82739	7.76809	10.6029
5.18152	12.8235	8.38636	10.8853
4.5266	9.85707	7.76809	7.17432
2.74117	9.0532	10.3096	9.66611
4.76304	8.2235	7.88243	10.5619
4.34416	7.55114	5.76999	10.3365
4.01214	11.3175	7.42571	8.20415
5.21487	7.83661	9.94801	8.63158
4.30406	7.81445	9.84498	6.60161
4.6401	6.02961	7.37228
	8.77602	7.80816	11.4014
	5.80246	11.0988	11.9364
	11.033	9.69805	11.2251
	11.0186	8.97832	10.2917
	9.79678	10.7095	7.84398
	7.65	9.03147	13.2305
	8.86612	7.62207	9.08666
	8.75129	10.2509	8.06202
	9.64366	8.45309	10.7208
	6.37217	6.2412	11.5262
	6.85292	9.77711	10.0918
	7.99181	8.12166	9.88342
	7.2225	8.76251	10.2636
	6.18108	9.23649	10.0918
	7.35532	9.7622	11.3442
	6.87607	9.05448	11.7497
		5.99982	8.77437
	6.77018	11.7703	9.53365
	10.9923	9.35958	10.9039
	7.34156	10.1632	8.12628
	11.1528	9.03147	9.90241
	6.73595	10.5391	10.0918
	8.59131	8.60919	10.0989
	5.85452	11.0857	8.77602
	7.87524	10.1283	6.93675
	6.87818	7.16328	8.30916
	6.73595	11.5706	8.72317
	5.75243	14.1483	9.43002
	10.9713	10.5923	11.3404
	9.2942	8.91085	11.3646
	6.5068	8.56314	6.69075
	6.60161	10.0043	5.92079
	8.3991	10.7889	11.6049
	4.05513	9.67657	10.8481
	7.03808	8.52173	8.05484
	6.23462	7.24416	8.73807
	9.25681	8.96904	10.8428
	10.1089		8.44029
	8.37153	9.56192	5.94757
	9.26305	10.9345	11.3646
	9.8071	5.6901	9.13898
	6.42636	11.3381	10.8853
	6.2923	10.4757	8.65499
	8.39738	7.67918	8.12628
	6.26929	10.0934	9.28953
	7.45097	9.3618	8.55592
	5.70197	9.69805	7.38865
	11.6621	9.03147	8.89865
		6.48322	11.1852
	10.496	10.5648	7.37494
	8.93431	7.48154	11.3493
	9.45298	9.48326	9.89073
	9.21457	7.48433	8.39738
	8.20591	6.33386	9.47893
	9.15004	9.69805	9.66611
	9.42542	12.4507	8.65666
	5.69944	9.55104	6.0368
	7.68769	7.62207	11.6905
	10.1432	8.52173	10.0989
	8.4283	8.2235	8.39738
		9.08888	8.66833
		7.87979	8.44029
		9.32394	9.51089
		9.80262
		7.92193	11.2727
		10.2	8.99716
		6.78127	11.3404
		6.64176	11.0304
		9.69805	14.8125
		8.56314	10.5139
		7.23553	8.33694
		11.4331	8.75129
		7.62207	9.18629
		7.96645	7.38865
		10.1283	7.90271
		10.259	8.30394
		5.74469	10.9857
		8.3216	12.32
		10.259	9.91262
		10.402
		10.0934
		7.88243
		8.1651
		9.80262
		6.5788
		7.28997
		10.5391
		11.549
		10.5015

## Sheet: Sup. Fig. 1
Supplementary Fig. 1 H-RASV12 induction triggers senescence and induces the expression of ISG and SASP genes.
Sup. Fig. 1b				Sup. Fig. 1d				Sup. Fig. 1e				Sup. Fig. 1f	BJ-RASV12 vs Clone#5 IFN-a response								Sup. Fig. 1f	BJ-RASV12 vs Clone#8 IFN-a response
	100 nM 4-OHT	Ctrl		Ctrl	100 nM 4-OHT	300 nM 4-OHT		Ctrl	100 nM 4-OHT	300 nM 4-OHT		Genes,"logFC","logCPM","PValue","FDR"									Genes,"logFC","logCPM","PValue","FDR"
	17.786	18.7347		15	0	0		0	90	60		C1S,-5.48410918667261,5.66111218697815,1.46940853356397e-13,3.81645470944752e-12									CSF1,-2.09660876902825,4.60987172114326,1.48125828029091e-11,5.91422269582613e-10
	18.8586	16.7103		0	0	0		20	78	67		IRF9,-2.74450171733649,1.25729645759246,7.59992728021071e-10,1.31593892360982e-08									LAMP3,-7.75621522740257,0.574866747451293,9.66513320993496e-11,3.54521498184105e-09
	16.8917	14.9613		20	0	0		0	83	57		TRIM14,-1.6208574700154,6.31658928763738,1.70216393648497e-08,2.47835454693308e-07									C1S,-2.50743846566654,5.66111218697815,0.000106083929964605,0.00157127655021883
	16.8032	17.0722		40	0	0		0	100	83		CASP1,-2.06144338768121,4.32315002186422,2.98754299834238e-08,4.20693828676767e-07									CCRL2,2.21652906920773,1.78413913715666,1.60149369118858e-13,7.87365339991049e-12
	16.6999	14.523		0	0	0		0	89	75		SAMD9L,-2.23210259659029,6.43401051697857,8.49027415585402e-07,9.62992586543777e-06									SELL,3.26454056725104,0.363902740852601,1.88440958019012e-12,8.28270487785104e-11
	22.9851	14.1519		11	0	0		20	91	63		STAT2,-2.21563009637251,6.52725816241074,1.92928970050202e-06,2.04906344770791e-05									CXCL11,6.04813072213465,2.50111407909382,0.00369287915877079,0.0344106959610525
	17.1066	15.6605		0	0	0		0	100	83		MX1,-6.96509441815335,6.05957513513956,2.2643625985608e-06,2.37163158846411e-05
	21.2894	17.0104		17	33	0		0	83	100		EIF2AK2,-1.53182424426926,7.63500570901958,6.96274182289497e-06,6.5942165927108e-05
	21.9874	18.4002		25	0	0		27	78	100		LAP3,-1.47483001747891,6.5177157833309,7.63513318211698e-06,7.1598169041493e-05
	13.5405	16.6669		50	0	0		22	100	83		LY6E,-1.73206293632076,7.80198266437919,1.26200674358034e-05,0.000112948066124891
	9.82669	18.9961		17	0	0		17	83	78		UBA7,-1.86742697166294,4.30000144105633,1.41111376792316e-05,0.000125203479346474
	19.1089	24.5521		67	0	0		0	67	57		IRF7,-2.83234558881998,3.5692078112535,2.40104229276492e-05,0.000203688553196518
	16.8917	25.0203		25	0	0		0	83	25		PARP9,-2.36673783550215,5.87675366614307,4.51092203036474e-05,0.00035910011816337
	21.823	20.1488		17	0	0		0	86	50		PARP14,-2.05018174961197,6.47366481197325,6.54562163917596e-05,0.000497362793168237
	13.0389	11.1373		9	0	0		0	86	50		HELZ2,-1.89285043081599,5.64359107048694,8.41799699956637e-05,0.000618080973300543
	16.0356	13.1821		8	0	0		25	80	57		PSME2,-1.18088359469113,6.83403513270233,0.000102718587207794,0.000734483602022802
	18.004	11.5721		25	0	0		0	80	89		IFITM1,-4.51041530267515,5.68022622077689,0.000223022686880956,0.00145843905080621
	13.1218	14.0624		29	0	0		0	88	75		TAP1,-1.46929726851118,5.73505742045467,0.000314633923015424,0.00197562443528586
	17.7865	15.7149		20	0	0		0	60	78		GMPR,-2.19235252508164,2.89477296393636,0.000341868934127457,0.00212587083511954
	16.5544	17.9982		20				0	100			USP18,-2.65724664761155,4.29769795399729,0.000494656567242463,0.00293472642212862
	24.7972	12.1419		20								IFI35,-2.25543181996333,4.71661768377738,0.000594768530906609,0.00344987214870328
	17.7256	16.1483		13								SP110,-1.46201081775112,5.42426856795212,0.00067494469018179,0.00384637695448678
	22.5903	14.4558		20								GBP2,-1.59779584143032,4.26901368547209,0.000958236790437276,0.00520629534629109
	12.7409	21.2946										NMI,-1.34057093447454,4.01604153938053,0.000969925985428809,0.00525821354908939
	17.3706	15.999										IFIH1,-3.34858931650305,4.99199923405273,0.00170594021867349,0.00855732361349035
	19.0905	16.265										IFI27,-4.56485691187307,5.00327768136836,0.00176454157356938,0.00880148544736942
	14.2736	17.6121										NCOA7,-1.74139330892788,5.57878111660839,0.00267807791373107,0.0126027484252868
	16.7603	15.8141			Sup. Fig. 1a							PLSCR1,-1.80129733942448,5.71373755681829,0.00279845446780501,0.0130711461817748
	21.5211	19.1907										IFITM3,-1.0363911744312,8.66248830087162,0.00308611290264559,0.0141930282714588
	23.5066	23.4994										EPSTI1,-3.41254164296643,3.51200543741244,0.00310688472874339,0.0142732404913666
	19.362	25.2292										HERC6,-2.29361985621569,5.32126673346437,0.00310748926609603,0.0142734675775504
	16.3155	24.1424										UBE2L6,-1.16539634686129,6.13054108762923,0.00341089842373299,0.0154818060316763
	15.4815	19.285										B2M,-1.16490042363542,10.1346547630423,0.00354106761385899,0.0159711404236373
	15.2523	24.713										SAMD9,-1.77214838665022,7.47690569851411,0.00491165513781031,0.0209789681990891
	9.79485	17.2605										IFI44L,-3.44397667680686,5.38248081059036,0.00539034809900357,0.0224986663583221
	10.9856	21.1953										OAS1,-3.82839488967067,4.8950836666698,0.00665568226968536,0.0267318897532677
	21.8315	18.0715										ISG15,-2.61101419901354,5.31379078442801,0.00971885197854695,0.036610143704128
	12.9217	25.6298										SELL,3.00536691511864,0.363902740852601,5.66551863712835e-11,1.12405463515803e-09
	17.5179	20.108										CCRL2,1.57951722060364,1.78413913715666,1.12905390127203e-07,1.46919853053683e-06
	20.8435	17.5836										CD74,3.18653656479936,-1.29432680176771,1.15800751045335e-05,0.000104523695187216
	15.4506	22.1765
	20.2503	31.101
	11.5762	17.8015										Sup. Fig. 1f	BJ-RASV12 vs Clone#5 ISGs								Sup. Fig. 1f	BJ-RASV12 vs Clone#8 ISGs
	25.3316	10.2829										Genes,"logFC","logCPM","PValue","FDR"									Genes,"logFC","logCPM","PValue","FDR"
	18.5599	21.2245										IRF9,-2.74450171733649,1.25729645759246,7.59992728021071e-10,1.31593892360982e-08									IRF5,-2.51411358676218,2.00219947598631,0.000314075447298669,0.00419305398566493
	18.8505	18.1646										HLA-E,-1.55569485142722,7.86812715384251,1.29996104191196e-07,1.67464420193799e-06
	17.0349	16.1243										XAF1,-4.66648883219533,5.61635609533375,1.09827255681225e-06,1.22092011471307e-05
	15.4656	29.5592										MX1,-6.96509441815335,6.05957513513956,2.2643625985608e-06,2.37163158846411e-05
	13.7083	15.8609										IRF7,-2.83234558881998,3.5692078112535,2.40104229276492e-05,0.000203688553196518
	18.5407	15.0779										IFITM1,-4.51041530267515,5.68022622077689,0.000223022686880956,0.00145843905080621
	15.5157	10.6182										SAMHD1,-1.58728095848375,6.30687833330791,0.000263688501129394,0.00169463194939768
	16.5501	17.4064										IFI6,-4.44307581685838,7.48271880327581,0.000379630380851241,0.00232359818681932
	11.4103	19.6216										IFI35,-2.25543181996333,4.71661768377738,0.000594768530906609,0.00344987214870328
	17.0413	25.6985										GBP2,-1.59779584143032,4.26901368547209,0.000958236790437276,0.00520629534629109
	19.1439	11.4356										OAS2,-4.87504906238562,5.98037526890773,0.00140313279057718,0.00721575068882219
	16.808	30.2045										IFI27,-4.56485691187307,5.00327768136836,0.00176454157356938,0.00880148544736942
	7.56095	23.0971										IFITM3,-1.0363911744312,8.66248830087162,0.00308611290264559,0.0141930282714588
	16.7196	12.2673										OAS1,-3.82839488967067,4.8950836666698,0.00665568226968536,0.0267318897532677
	19.2493	26.2229										MX2,-3.87996334419527,4.67402051354309,0.00789793988762639,0.0308069976229577
	17.8431	14.9009										ISG15,-2.61101419901354,5.31379078442801,0.00971885197854695,0.036610143704128
	11.051	15.167										IFIT5,-1.02452795762635,5.45431050061661,0.00991936257754601,0.0372726245734971
	14.4552	26.9206										OAS3,-1.695586018051,7.46831700379045,0.0119374868728521,0.0433849611253211
	21.077	27.6356										HLA-B,-1.33142727765513,8.60668421903034,0.0128925518780852,0.046177209422093
	18.0796	26.4824										IFIT1,-3.35833321593719,7.06812258933132,0.0132671736437142,0.047270111575647
	19.2848	29.1513										IRF6,3.51739173609633,2.15893542812335,2.81648787340116e-06,2.90378318719984e-05
	17.7915	23.3413										IRF8,4.36151541450165,-3.2733248446492,3.78087554610737e-05,0.000306002197152112
	6.77501	22.8275										IRF5,1.29343732935497,2.00219947598631,0.00303212788694756,0.013991765504983
	19.0904	25.9672
	8.67963	14.9644
	21.645	19.1529										Sup. Fig. 1f	BJ-RASV12 vs Clone#5 SASP genes								Sup. Fig. 1f	BJ-RASV12 vs Clone#8 SASP genes
	18.172	18.7031										Genes,"logFC","logCPM","PValue","FDR"									Genes,"logFC","logCPM","PValue","FDR"
	15.8674	18.0647										IGFBP7,-4.7667102661553,6.54904170199626,2.09346158227402e-64,9.12358943474778e-62									TNFRSF11B,-6.77669757902768,8.18643002691966,2.01768687401029e-85,3.70577018510189e-82
	12.4045	16.941										TNFRSF11B,-4.57753304588381,8.18643002691966,1.1343126685137e-49,2.26097532135603e-47									IGFBP5,-9.47199359140609,10.6429388659186,2.0117912239773e-47,7.60723349148947e-45
	15.5166	32.1476										IGFBP5,-8.61877899956959,10.6429388659186,2.19843742388086e-42,3.24875985518669e-40									MMP2,-3.89361175260527,8.593489178186,8.72744635461004e-38,2.09727876744007e-35
	17.3293	15.2844										CXCL12,-5.69546056078402,5.01954591440332,1.6240621649855e-40,2.25727083504174e-38									CXCL12,-4.97984792424871,5.01954591440332,6.09312694110099e-34,1.22400447684789e-31
	10.42	16.9934										FGF7,-5.697859620734,3.47079474983039,1.83689206068203e-39,2.33821809684738e-37									FGF7,-4.64425145733687,3.47079474983039,5.7695982734567e-30,9.69631898074459e-28
	17.4142	7.39888										IGFBP3,-5.56209376969364,7.44493498497447,3.16885037347402e-25,2.0268818321676e-23									IGFBP7,-2.82696682765566,6.54904170199626,1.57534241900971e-28,2.36881752163723e-26
	9.6828	7.48309										WNT5B,-2.24459432664443,6.06310709429361,1.0353408490535e-22,5.52317826799019e-21									TNFAIP6,-3.4286797826404,0.876956371069992,1.567414777655e-18,1.19239456147465e-16
	18.2489	10.9756										F3,-2.87235326083265,6.89462246183443,1.41799239161676e-22,7.48682512641514e-21									PLAT,-2.32663001906845,6.07772683351603,1.83343990008485e-17,1.26729140190542e-15
	18.746	14.6243										WNT5A,-2.59202189356933,8.28431661588766,1.17677579827992e-18,4.83361599060249e-17									IGFBP3,-4.08489054474183,7.44493498497447,2.63473760213562e-16,1.66454565021408e-14
	14.7355	17.6098										PLAT,-2.30968205107105,6.07772683351603,2.87795572147882e-17,1.05564729623944e-15									LTBP3,-1.88454357292182,5.3432154761778,4.32132392723758e-14,2.24020568832782e-12
	20.1081	19.5473										TNFAIP6,-2.96958247337778,0.876956371069992,1.78203174097363e-15,5.54738282756114e-14									F3,-2.10138189148714,6.89462246183443,1.71993694672159e-13,8.42375975448616e-12
	15.858	31.3056										FAS,-1.87488460034286,4.42747113107253,7.69935196087082e-12,1.70961517245139e-10									LTBP1,-1.97677055109701,5.95139827100543,4.32866130433312e-11,1.64649213192777e-09
	14.9951	19.2018										LTBP1,-1.81776550603029,5.95139827100543,1.08155385943313e-09,1.83443234746729e-08									IGFBP4,-1.70257379001814,8.71413503233365,7.02454320796147e-11,2.61014565760568e-09
	12.0784	23.4977										LTBP2,-1.26143451795437,5.78795511676311,1.69273068227996e-09,2.79724833119953e-08									SERPINE2,-1.76047094527299,8.56964153361037,4.59237276943076e-10,1.52958136036753e-08
	15.7515	17.0786										CLCF1,-1.43063448411784,3.93232022226457,9.69496831732015e-08,1.27577646030324e-06									LTBP2,-1.27998176777775,5.78795511676311,1.05234120401588e-09,3.33647957815787e-08
	17.7232	16.8834										LTBP3,-1.30320190631732,5.3432154761778,1.02905194283936e-07,1.34892061731194e-06									TGFBI,-3.41731830347647,5.0941410165228,1.14983959813701e-09,3.63216530551559e-08
	13.092	17.3431										SPARC,-1.0653194603974,10.5131734619286,2.06922333155472e-07,2.58532262022675e-06									SERINC2,-1.69006096833228,5.58678317812539,3.02417828437395e-08,8.04976151408979e-07
	16.7313	16.7003										SERPINE1,-1.22595324276922,10.6772765097247,4.86017410112009e-07,5.71420469419757e-06									TIMP2,-1.00753750631971,8.86905948049136,1.06622757682367e-06,2.30192356699135e-05
	17.9435	16.7149										NGF,-1.91963914350737,3.09698307416364,1.4149502558217e-06,1.5396790490031e-05									CCL2,-2.91548900938036,4.71502802858472,1.27381644605138e-06,2.71814458732938e-05
	19.9395	12.5812										MMP2,-1.30687784586406,8.593489178186,1.87956200424855e-06,1.99872530253279e-05									WNT5A,-1.31828759845418,8.28431661588766,2.9116844033979e-06,5.70641319089711e-05
	9.11368	16.8684										FGF1,-1.472530015442,5.90626823997891,2.20693577740374e-06,2.3180939397215e-05									TNF,-4.43776600334947,1.31145867521389,1.12453478101451e-05,0.000199690350996037
	12.8722	17.0283										SERINC2,-1.37990123845955,5.58678317812539,4.95472681389945e-06,4.84782688606532e-05									SFRP1,-1.74080043086413,8.37010009845,0.000124665508507103,0.00182443040423628
	15.7138	17.8634										CTGF,-2.02287085118165,7.30755500107111,5.25539814294473e-06,5.10510209480687e-05									PLAU,-1.07931242882907,7.4529701857073,0.00134692528339552,0.0146924017821435
	17.0765	30.6382										LIF,-2.94275926338564,5.83496085912087,8.14552010559415e-06,7.60238687750063e-05									FST,-1.26777390229102,4.4805751763293,0.00198335112295852,0.020399162969853
	5.42223	17.5701										CXCL1,-5.22842291380562,6.34244380468479,2.61978685528417e-05,0.00022021111281439									CCL7,-1.82923685975176,-2.22349221276463,0.00261548903338386,0.0257670764426817
	11.5321	20.5338										IL1B,-4.06675327786879,7.37612792122432,5.81087830850591e-05,0.000448290170856923									TGFA,4.43120525267598,1.74921881877991,8.16806149590902e-10,2.61550890715204e-08
	6.04197	15.5497										IL6,-5.75362623634666,6.82149080980233,6.05877708003342e-05,0.000465459620731698									BTC,4.31823918498896,2.59668591654979,2.18207138335319e-06,4.39370410964453e-05
	8.54832	22.8871										FGF2,-2.08099740161648,7.00450088449732,6.12540213040871e-05,0.000469455931383604									MMP3,2.33315060907331,11.4076343904186,5.61127825127096e-05,0.000880412419036119
	10.752	14.7769										IL1A,-4.06200411418506,4.63584105950436,7.30055606324313e-05,0.000546330611333442									TNFSF9,1.37557577757935,1.41506489538354,0.000445384305714167,0.00566658419239405
	15.6465	33.5959										IGFBP4,-1.00445171930507,8.71413503233365,9.04633899327655e-05,0.000657643524269494									SERPINB2,1.57945501899493,9.21013836014606,0.00193768672646304,0.0199694343877932
	19.1936	22.4053										IL6ST,-1.01265755854249,8.79262773752299,0.000241718531863395,0.00156635801658353									IL33,3.37697534388456,-1.92922309568032,0.00525485772459833,0.0455710477816516
	19.2653	24.6825										ANGPTL4,-2.09088956890617,2.7257486090698,0.000403615931209891,0.00245288972800755
	13.2498	27.6287										CXCL8,-3.30798469953335,9.2121223163865,0.00278177838306106,0.0130145319438954
	15.9082	18.877										CXCL2,-2.59237608530185,3.89469327215357,0.00416821420047805,0.0182834001598247
	15.3239	16.9473										CCL2,-1.52278157983294,4.71502802858472,0.00781463991647794,0.0305423067597503
	19.5353	11.641										SERPINB2,-1.33883705449491,9.21013836014606,0.0081937555448568,0.0317920682548518
	18.6026	14.7619										CXCL14,8.87422574160666,0.939046599831923,7.52484669217965e-14,2.00296462728794e-12
	8.99012	19.8842										TGFA,4.79397041001179,1.74921881877991,4.94201556973731e-11,9.84307097944658e-10
	7.78839	17.3387										TNFSF9,1.56652405095369,1.41506489538354,6.33965715785257e-05,0.000483893739180805
	12.5889	18.2241										TGFBI,1.79459570134802,5.0941410165228,0.000564305200487423,0.0032906365454314
	12.3692	21.5577										CKLF,1.06775524459925,0.674601694124693,0.00168958195970021,0.00848685698960176
	15.4337	17.9318										BTC,2.63516781468447,2.59668591654979,0.00467061298756663,0.0201164944303686
	17.0753	14.534
	16.831	16.0149
	5.20549	32.9612
	4.38794	15.6792
	11.8953	20.0407
	6.88984	22.7124
	20.472	25.4744
	16.9114	23.111
	16.8266	23.209
	15.317	21.6284
	16.1285	26.4855
	11.3564	23.2312
	11.163	22.6496
	12.2759	20.9794
	10.4047	21.0951
	12.8272	18.6616
	13.3467	20.9715
	17.2461	25.1308
	17.1239	16.0345
	20.0075	23.6617
	11.3951	40.4283
	14.0043	22.2792
	14.9349	23.2637
	14.7067	25.1404
	15.2083	22.8429
	18.435	21.6796
	13.7517	22.1824
	7.3927	23.3615
	19.4715	23.1049
	15.0836	22.4105
	11.3716	18.0267
	14.6065	20.6008
	14.2917	21.5974
	9.32834	24.6194
	7.93357	25.6412
	18.8678	26.3282
	14.6263	20.8255
	15.978	23.6054
	13.668	20.8214
	11.8393	20.3153
	14.3676	25.6869
	10.6139	26.3484
	7.05006	24.1207
	10.6013	19.644
		25.576
		25.9881
		22.5183
		21.8843
		16.3304
		22.3584
		27.5116
		22.7531
		21.5325
		16.3043
		21.0862
		18.2004
		18.911
		19.495
		17.6421
		23.6089
		21.9758
		19.6202
		18.4002
		27.5361
		26.2982
		24.5612
		21.3239
		20.9676
		27.2091
		23.3084
		22.7756
		23.8061
		18.8387
		22.4503
		20.2356
		23.7915
		18.8864
		33.4673
		20.5369
		23.7808
		19.6254
		17.1124
		21.0867
		20.2308
		36.5959
		19.6563
		38.9045
		21.6044
		18.5801
		25.861
		24.08
		35.6486

## Sheet: Sup. Fig. 2
Supplementary Fig. 2 cGAS and STING inhibitors counteract RASV12-induced replication inhibition.
Sup. Fig. 2b
		Ctrl	5 uM RU521	10 uM RU521	0.5 uM H151	1 uM H151	+Dox	Dox+5 uM RU521	Dox+10 uM RU521	Dox+0.5 uM H151	Dox+1 uM H151
		11.7	11.6	11.3	10.1	15.5	2.2	7.1	6.4	5.6	5.4
		12.9	11.1	12	11.3	9.9	6.3	9.8	10.6	11.3	10.6
		8.2	8.2	9.6	9.5	13.5	3.4	6.3	7.7	7.2	7.7

## Sheet: Sup. Fig. 3
Supplementary Fig. 3 Mirin suppresses OIS in human fibroblasts.
Sup. Fig. 3b
		Ctrl	4-OHT	4-OHT+ 50 uM Mirin	4-OHT+ 10 uM Mirin	4-OHT+ 20 uM Mirin	10 uM Mirin	20 uM Mirin	50 uM Mirin
		0	75	9	25	7	0	11	0
		11	44	10	20	27	0	0	0
		0	67	15	30	28	6	0	0
		7	67	7	13	8	0	0	0
		0	33	25	60	6	0	0	0
		0	50	6	38	13	7	0	0
		0	50	0	44	13	6	0	14
		8	67	7	0	17	13	0	0
		0	75	0	0	29	6	0	0
		0	71	0	15	16	0	15	11
		0	44	7	15	12	0	0	10
		0	67	7	8	21	0	0	0
		0	60	7	17	25	0	0	0
		0	50	8	44	20	0	0	0
		0	70	29	25	21	0	0	0
			88	6	30	12
			60	19	0	9
			43	25	20	35
			33	17	33	17
			75	29	25	20
Sup. Fig. 3c		CTL NT				DMSO				DOX				mirin 3 Days				mirin 8 Days				DOX + mirin 3 Days
		image #	BrdU +	Cell # tot		image #	BrdU +	Cell # tot		image #	BrdU +	Cell # tot		image #	BrdU +	Cell # tot		image #	BrdU +	Cell # tot		image #	BrdU +	Cell # tot
		1	10	47		1	11	57		1	2	43		1	14	75		1	17	85		1	2	37
		2	7	53		2	15	81		2	1	51		2	15	66		2	14	63		2	6	47
		3	9	36		3	16	107		3	1	62		3	12	65		3	12	74		3	7	39
		4	9	35		4	21	133		4	0	64		4	11	54		4	16	96		4	11	62
		5	13	53		5	17	119		5	1	39		5	13	57		5	5	27		5	9	98
		6	10	35		6	13	79		6	0	94		6	17	136		6	7	34		6	6	57
		7	8	37		7	15	94		7	1	46		7	23	112		7	8	46		7	8	74
		8	12	38		8	14	64		8	1	47		8	14	82		8	14	85		8	3	60
		9	9	27		9	11	40		9	1	68		9	16	104		9	13	97		9	5	62
		10	5	22		10	14	52		10	3	75		10	15	104		10	8	46		10	6	94
		11	10	24		11	17	49		11	2	51		11	23	74		11	15	79		11	8	119
		12	6	25		12	15	71		12	0	64		12	8	61						12	7	86
		13	7	30																		13	10	70
		sum	115	462		sum	179	946		sum	13	704		sum	181	990		sum	129	732		sum	88	905
		BrdU+ frequency (%)		24.8918		BrdU+ frequency (%)		18.9218		BrdU+ frequency (%)		1.84659		BrdU+ frequency (%)		18.2828		BrdU+ frequency (%)		17.623		BrdU+ frequency (%)		9.72376

[truncated: 3 more sheets: Sup. Fig. 4, Sup. Fig. 6, Sup. Fig. 7]
